# Supplementary material for: Spatial-temporal comparison of Eph/Ephrin gene expression in ocular lenses from aging and knockout mice
Source: Front Ophthalmol (Lausanne). 2024 Jun 4;4:1410860. doi: 10.3389/fopht.2024.1410860 (PMC11182306; doi:10.3389/fopht.2024.1410860)
Supplement: Supplementary Table 1 — Primer and probe library. The primers and probes used in this study with sequences of custom probes and assay IDs of commercial probes are provided. For custom probes, the exon-spanning oligonucleotide is indicated as the forward primer (F), reverse primer (R), or TaqMan probe (P). The sequencing primers used for Efna5–/– validation are included as the last entry in the table. Alternative exons are designated as 'a-d' using variant 1 as reference (except for Epha5, for which variant 3 was used as reference). Greyed out exons indicate untranslated regions (UTRs). [file Table_1.xlsx]

## Sheet: Figure S1
Primers and TaqMan Probes
Target	Assay ID	Variant	Isoform	Nucleotide	Protein	Forward Primer Sequence (5'–3')	Reverse Primer Sequence (5'–3')	Probe Sequence (5'–3')	Exon Boundary	Assay Location	Amplicon Length (bp)	Exon Structure	Exon Notes
Ppia	Mm02342430_g1			NM_008907.1	NP_032933.1				4 – 5	403	148	1 ·2 ·3 ·4·5
Epha1	Mm00445804_m1			NM_023580.4	NP_076069.2				2 – 3	206	65	1 ·2 ·3 ·4·5·6 ·7 ·8·9·10 ·11·12·13·14·15·16·17·18
Epha2	Custom			NM_010139.3	NP_034269.2	AGCCGAAGCTTCCGGACT	TCCAGCCTCACTTTGGGG	CAGCGTCAGTATTAACCA	(Non-Span) 6 – 7	1433	65	1 ·2 ·3 ·4·5·6 ·7 ·8·9·10 ·11·12·13·14·15·16·17
Epha3V2	Mm00580743_m1	2		NM_010140.4	NP_034270.1				15 – 16	2799	66	1 ·2 ·3 ·4·5·6 ·7 ·8·9·10 ·11·12·13·14·15·16·17	(1558_1560)del; Asn478del
Epha4	Mm01256007_m1			NM_007936.3	NP_031962.2				6 – 7	1496	92	1 ·2 ·3 ·4
Epha5V3	Custom	3		NM_001402751.1	NP_001389680.1	GTGTCTGTAAATGTAACCACGAATCA	CAATCTTCCCCTTTTTCACATTG	CAGCTCCTTCTCCAGTCA	(P) 5 – 6	2291	70	1 ·2 ·3 ·4·5·6a·7 ·8·9·10 ·11·12·13·14·15·16
Epha5V9	Custom	9		NM_001402756.1	NP_001389685.1	CAGGAAGGATTCTGATCCGC	TTTTCACATTGGTGACTGGAGAAG	AATGGCATGCACAACT	(P) 4 – 5	1943	65	1 ·2 ·3 ·4·–·6a·7 ·8·9·10 ·11·12·13·14·15·16
Epha5V12	Custom	12		NM_001402759.1	NP_001389688.1	GGCTGGATATGAAGAGAAAAATGG	CCCCTTTTTCACATTGGTGACT	TGCCAAGCTCCTTCT	(P) 3 – 4	1794	67	1 ·2 ·3 ·–·–·6a·7 ·8·9·10 ·11·12·13·14·15·16
Epha5V14	Custom	14		NM_001402761.1	NP_001389690.1	GCACCCGGCAGTATGTGTCT	TCTGGTTGCCTGGGATACCA	AATCAAGCAGAGGACCTG	(P) 5 – 6	2284	89	1 ·2 ·3 ·4·5·6b·––·—·—·———·——·——·——·——·——·——
Epha6	Mm00433094_m1			NM_007938.2	NP_031964.2				9 – 10	2361	122	1 ·2 ·3 ·4·5·6 ·7 ·8·9·10 ·11·12·13·14·15·16·17·18
EphA7V1	Custom	1		NM_010141.5	NP_034271.3	AATGTTTGAAGCGACAGCAGTCT	GGTTTTGGTGCCTGGAAATTT	CAGTGAACAGAATCC	(F) 7 – 8	1875	199	1 ·2 ·3 ·4·5·6 ·7a·8·9·10a·11·12·13·14·15·16·17
EphA7V2	Custom	2		NM_001122889.2	NP_001116361.1	AATGTTTGAAGCGACAGCAGTCT	ACTGACAGGTGCTCATTTGTTACTAAA	CAGTGAACAGAATCC	(F) 7 – 8	1875	204	1 ·2 ·3 ·4·5·6 ·7a·8·9·10b·––·––·––·––·––·––·––
EphA7V3	Custom	3		NM_001290434.2	NP_001277363.1	AATGTTTGAAGCGACAGCAGTCT	TTTGGTGCAATGAAAGTAGAGTTCTT	CAGTGAACAGAATCC	(F) 7 – 8 (R) 9 – 10	1875	184	1 ·2 ·3 ·4·5·6 ·7a·8·9·10c·11·12·13·14·15·16·17
Epha7V4	Custom	4		NM_001420912.1	NP_001407841.1	GAAGCTTCAGCGACAGCAGTCT	ACTGACAGGTGCTCATTTGTTACTAAA	CAGTGAACAGAATCC	(F) 7 – 8	1860	203	1 ·2 ·3 ·4·5·6 ·7b·8·9·10b·––·––·––·––·––·––·––
Epha7V5	Custom	5		NM_001420913.1	NP_001407842.1	GAAGCTTCAGCGACAGCAGTCT	GGTTTTGGTGCCTGGAAATTT	CAGTGAACAGAATCC	(F) 7 – 8	1860	198	1 ·2 ·3 ·4·5·6 ·7b·8·9·10a·11·12·13·14·15·16·17
Epha7V6	Custom	6		NM_001420914.1	NP_001407843.1	GAAGCTTCAGCGACAGCAGTCT	TTTGGTGCAATGAAAGTAGAGTTCTT	CAGTGAACAGAATCC	(F) 7 – 8 (R) 9 – 10	1860	183	1 ·2 ·3 ·4·5·6 ·7b·8·9·10c·11·12·13·14·15·16·17
Epha8V1/2	Mm00433106_m1	1		NM_007939.3	NP_031965.2				4 – 5	2361	122	1a·2 ·3 ·4·5·6 ·7 ·8·9·10 ·11·12·13·14·15·16·17
		2		NM_001420915.1	NP_001407844.1				4 – 5	2361	122	1b·2 ·3 ·4·5·6 ·7 ·8·9·10 ·11·12·13·14·15·16·17	Shorter variant; Start codon in exon 3
Ephb1V1	Mm00557959_m1	1		NM_173447.3	NP_775623.3				9 – 10	2115	89	1 ·2 ·3 ·4·5·6 ·7 ·8·9·10 ·11·12·13·14·15·16
Ephb2V1/2	Mm01181021_m1	1		NM_001290753.1	NP_001277682.1				7 – 8	1775	85	1 ·2 ·3 ·4·5·6 ·7a·8·9·10 ·11·12·13·14·15·16
		2		NM_010142.4	NP_034272.1				7 – 8	1772	85	1 ·2 ·3 ·4·5·6 ·7b·8·9·10 ·11·12·13·14·15·16	(1611_1613)del; Asn477del
Ephb3	Mm00802553_m1			NM_010143.2	NP_034273.1				9 – 10	2164	93	1 ·2 ·3 ·4·5·6 ·7 ·8·9·10 ·11·12·13·14·15·16
Ephb4V1	Custom	1		NM_001159571.1	NP_001153043.1	CGTGAGGGGCGCATTG	TGGGTGACGACCGAGTCA	CTGCAGTGTCTGACATC	(F) 6 – 7	1828	79	1 ·2 ·3 ·4·5·6a·7a·8·9·10 ·11·12·13·14·15·16·17
Ephb4V2	Mm01201159_m1	2		NM_010144.6	NP_034274.4				6 – 7	1786	61	1 ·2 ·3 ·4·5·6b·7b·8·9·10 ·11·12·13·14·15·16·17	(1786_1812)del; (Gly433_Ala441)del
Ephb6V1/2	Mm00432456_m1	1		NM_001146351.2	NP_001139823.1				5 – 6	1446	63	1 ·2a·3a·4·5·6 ·7 ·8·9·10 ·11·12·13·14·15·16·17·18	Start codon in exon 3
		2		NM_007680.5	NP_031706.3				5 – 6	1442	63	1 ·2b·3b·4·5·6 ·7 ·8·9·10 ·11·12·13·14·15·16·17·18	(382_385)del in 5' UTR
Efna1V1	Mm00438660_m1	1		NM_010107.4	NP_034237.3				1 – 2	192	96	1a·2 ·3 ·4·5
Efna1V2	Custom	2		NM_001162425.1	NP_001155897.1	CCTCTCCAGACAGCTGCTGAT	GGCAGATGATGTCTAGGTAGTCATTC	CGAGAGGTTCCGTGAGG	(P) 1 – 2	162	90	1b·2 ·3 ·4·5	Shorter variant; Start codon in exon 2
Efna2	Mm00433011_m1			NM_007909.3	NP_031935.3				2 – 3	729	57	1 ·2 ·3 ·4·5
Efna3IsoA/C	Custom	1	A	NM_010108.2	NP_034238.1	GGCCCCAATGTGAAGATCAA	TGGGCACCTGGGGATTCT	TGTTGGAAGACTTTGAGGGA	(P) 4 – 5	672	61	1a·2 ·3 ·4·5	Isoform A
		3	C	NM_001377117.1	NP_001364046.1					696	61	1b·2 ·3 ·4·5	Isoform C; All variation in 5' UTR; CDS identical
		4	C	NM_001377118.1	NP_001364047.1					1172	61	1c·2 ·3 ·4·5	Isoform C; All variation in 5' UTR; CDS identical
		5	C	NM_001377119.1	NP_001364048.1					646	61	1d·2 ·3 ·4·5	Isoform C; All variation in 5' UTR; CDS identical
Efna3IsoB/D	Custom	2	B	NM_001377116.1	NP_001364045.1	GCTGCGCCTCCAAAGACTT	CCACTGATGCTCTTCTCAAGCTT	AGGGAGAGAATCCCCA	(F) 3 – 4	607	67	1a·2 ·3 ·–·5	Isoform B
		6	D	NM_001377120.1	NP_001364049.1					1107	67	1c·2 ·3 ·–·5	Isoform D; All variation in 5' UTR; CDS identical
		7	D	NM_001377121.1	NP_001364050.1					581	67	1d·2 ·3 ·–·5	Isoform D; All variation in 5' UTR; CDS identical
Efna4	Mm00433013_m1			NM_007910.2	NP_031936.2				1 – 2	190	63	1 ·2 ·3 ·4
Efna5V1/3	Custom	1		NM_207654.3	NP_997537.1	CGATGTTAACGACAAAGTAGAAAATTCA	TGGCTCGGCTGACTCATGTA	TAGAACCAGCAGATGAC	(P) 4 – 5	868	70	1a·2 ·3 ·4·5
		3		NM_001413234.1	NP_001400163.1					683	70	1b·2 ·3 ·4·5	Shorter variant; Start codon in exon 2
Efna5V2	Custom	2		NM_010109.4	NP_034239.1	AGGTCCTGTCTAAAGCTCAAAGTCTT	TGGCTCGGCTGACTCATGTA	TGAGACCAACAAATGACAC	(P) 3 – 4	788	69	1a·2 ·3 ·–·5
Efnb1	Mm00438666_m1			AK034996.1	BAC28907.1				1 – 2	878	77	1 ·2 ·3 ·4·5
Efnb2	Mm01215896_m1	1		NM_010111.5	NP_034241.2				2 – 3	576	136	1 ·2 ·3 ·4·5
Efnb3	Mm00433016_m1			NM_007911.5	NP_031937.1				1 – 2	548	76	1 ·2 ·3 ·4·5
Efna5	Sequencing	1		NM_207654.3	NP_997537.1	CACTGCCTCCTTCTTCTCTC	ACTCATGTACGGTGTCATCTGC	NA	(R) 4 – 5	115 – 889	775	1a·2 ·3 ·4·5
