# Supplementary material for: Spatial-temporal comparison of Eph/Ephrin gene expression in ocular lenses from aging and knockout mice
Source: Front Ophthalmol (Lausanne). 2024 Jun 4;4:1410860. doi: 10.3389/fopht.2024.1410860 (PMC11182306; doi:10.3389/fopht.2024.1410860)
Supplement: Supplementary Table 2 — Lens epithelium statistics. A compiled table of two-way ANVOAs and multiple t-tests with two-stage linear step-up procedure of Benjamini, Krieger, and Yekutieli multiple comparison correction. Significant hits are indicated as discoveries. [file Table_2.xlsx]

## Sheet: Sheet1
Two-stage linear step-up procedure of Benjamini, Krieger and Yekutieli							Epha2 Lens Epithelium						Efna5 Lens Epithelium
Row	Target	Comparison	Y WT	M WT	Y KO	M KO	Mean1	Mean2	Mean Diff.	Discovery?	q value	Individual P Value	Mean1	Mean2	Mean Diff.	Discovery?	q value	Individual P Value
1	Epha1	Young Adult WT vs. Middle Aged WT	▪	▪			8.345	6.052	2.293	Yes	0.0046	0.0023	7.729	5.693	2.036	Yes	<0.0001	<0.0001
2		Young Adult KO vs. Middle Aged KO			▪	▪	8.057	6.224	1.832	Yes	0.0065	0.0124	7.584	6.332	1.252	Yes	0.0017	0.0032
3		Young Adult WT vs. Young Adult KO	▪		▪		8.345	8.057	0.2883	No	0.2817	0.6796	7.729	7.584	0.1449	No	0.2501	0.7145
4		Middle Aged WT vs. Middle Aged KO		▪		▪	6.052	6.224	-0.1722	No	0.2817	0.805	5.693	6.332	-0.6392	Yes	0.0476	0.1134
5	Epha2	Young Adult WT vs. Middle Aged WT	▪	▪			4.727	4.193	0.534	No	0.232898	0.248955	4.345	4.188	0.1577	No	>0.9999	0.6907
6		Young Adult KO vs. Middle Aged KO			▪	▪	Knockout						4.359	4.2	0.1595	No	>0.9999	0.6874
7		Young Adult WT vs. Young Adult KO	▪		▪		Knockout						4.345	4.359	-0.01409	No	>0.9999	0.9716
8		Middle Aged WT vs. Middle Aged KO		▪		▪	Knockout						4.188	4.2	-0.01227	No	>0.9999	0.9753
9	Epha3	Young Adult WT vs. Middle Aged WT	▪	▪			>Threshold						>Threshold
10		Young Adult KO vs. Middle Aged KO			▪	▪
11		Young Adult WT vs. Young Adult KO	▪		▪
12		Middle Aged WT vs. Middle Aged KO		▪		▪
13	Epha4	Young Adult WT vs. Middle Aged WT	▪	▪			>Threshold						>Threshold
14		Young Adult KO vs. Middle Aged KO			▪	▪
15		Young Adult WT vs. Young Adult KO	▪		▪
16		Middle Aged WT vs. Middle Aged KO		▪		▪
17	Epha5V3	Young Adult WT vs. Middle Aged WT	▪	▪			7.576	7.933	-0.3572	No	0.7674	0.609	7.641	8.39	-0.7492	No	0.0687	0.0654
18		Young Adult KO vs. Middle Aged KO			▪	▪	7.482	8.651	-1.169	No	0.4091	0.1007	7.806	9.2	-1.394	Yes	0.0026	0.0012
19		Young Adult WT vs. Young Adult KO	▪		▪		7.576	7.482	0.09377	No	0.9377	0.893	7.641	7.806	-0.1648	No	0.4743	0.6776
20		Middle Aged WT vs. Middle Aged KO		▪		▪	7.933	8.651	-0.718	No	0.6447	0.307	8.39	9.2	-0.8094	No	0.0665	0.0475
21	Epha5V9	Young Adult WT vs. Middle Aged WT	▪	▪			>Threshold						>Threshold
22		Young Adult KO vs. Middle Aged KO			▪	▪
23		Young Adult WT vs. Young Adult KO	▪		▪
24		Middle Aged WT vs. Middle Aged KO		▪		▪
25	Epha5V12	Young Adult WT vs. Middle Aged WT	▪	▪			9.164	9.586	-0.422	No	0.688	0.5461	9.088	10.65	-1.565	Yes	0.0004	0.0004
26		Young Adult KO vs. Middle Aged KO			▪	▪	9.133	10.16	-1.03	No	0.499	0.146	9.313	10.83	-1.52	Yes	0.0004	0.0005
27		Young Adult WT vs. Young Adult KO	▪		▪		9.164	9.133	0.03164	No	>0.9999	0.9638	9.088	9.313	-0.2245	No	0.2276	0.5715
28		Middle Aged WT vs. Middle Aged KO		▪		▪	9.586	10.16	-0.5768	No	0.688	0.4105	10.65	10.83	-0.1798	No	0.2276	0.6502
29	Epha5V14	Young Adult WT vs. Middle Aged WT	▪	▪			>Threshold/Undetermined						>Threshold/Undetermined
30		Young Adult KO vs. Middle Aged KO			▪	▪
31		Young Adult WT vs. Young Adult KO	▪		▪
32		Middle Aged WT vs. Middle Aged KO		▪		▪
33	Epha6	Young Adult WT vs. Middle Aged WT	▪	▪			>Threshold/Undetermined						>Threshold/Undetermined
34		Young Adult KO vs. Middle Aged KO			▪	▪
35		Young Adult WT vs. Young Adult KO	▪		▪
36		Middle Aged WT vs. Middle Aged KO		▪		▪
37	Epha7V1-6	Young Adult WT vs. Middle Aged WT	▪	▪			Undetermined						Undetermined
38		Young Adult KO vs. Middle Aged KO			▪	▪
39		Young Adult WT vs. Young Adult KO	▪		▪
40		Middle Aged WT vs. Middle Aged KO		▪		▪
41	Epha8	Young Adult WT vs. Middle Aged WT	▪	▪			10.97	13	-2.028	Yes	0.0324	0.0062	>Threshold
42		Young Adult KO vs. Middle Aged KO			▪	▪	11.56	12.4	-0.841	No	0.3057	0.2329
43		Young Adult WT vs. Young Adult KO	▪		▪		10.97	11.56	-0.5942	No	0.3481	0.3966
44		Middle Aged WT vs. Middle Aged KO		▪		▪	13	12.4	0.5927	No	0.3481	0.3978
45	Ephb1	Young Adult WT vs. Middle Aged WT	▪	▪			10.64	11.45	-0.8081	No	0.1559	0.0742	11.1	12.39	-1.284	No	0.0729	0.0294
46		Young Adult KO vs. Middle Aged KO			▪	▪	11.49	11.71	-0.2204	No	0.7823	0.6209	11.87	13.07	-1.197	No	0.0729	0.0417
47		Young Adult WT vs. Young Adult KO	▪		▪		10.64	11.49	-0.8498	No	0.1559	0.0609	11.1	11.87	-0.7707	No	0.2417	0.1841
48		Middle Aged WT vs. Middle Aged KO		▪		▪	11.45	11.71	-0.2621	No	0.7823	0.5566	12.39	13.07	-0.6836	No	0.2498	0.2379
49	Ephb2	Young Adult WT vs. Middle Aged WT	▪	▪			6.141	6.619	-0.4782	No	0.4496	0.2855	5.762	6.532	-0.77	No	0.2906	0.1845
50		Young Adult KO vs. Middle Aged KO			▪	▪	5.395	6.278	-0.8826	No	0.1636	0.0519	5.67	6.545	-0.8745	No	0.2906	0.1328
51		Young Adult WT vs. Young Adult KO	▪		▪		6.141	5.395	0.7455	No	0.2074	0.0988	5.762	5.67	0.0915	No	>0.9999	0.8736
52		Middle Aged WT vs. Middle Aged KO		▪		▪	6.619	6.278	0.3411	No	0.5605	0.4448	6.532	6.545	-0.01303	No	>0.9999	0.9819
53	Ephb3	Young Adult WT vs. Middle Aged WT	▪	▪			5.985	5.505	0.48	No	0.4469	0.2837	5.36	5.236	0.1236	No	>0.9999	0.8298
54		Young Adult KO vs. Middle Aged KO			▪	▪	5.137	4.951	0.1856	No	0.7108	0.677	5.015	5.049	-0.03345	No	>0.9999	0.9536
55		Young Adult WT vs. Young Adult KO	▪		▪		5.985	5.137	0.8484	No	0.1932	0.0613	5.36	5.015	0.3445	No	>0.9999	0.5498
56		Middle Aged WT vs. Middle Aged KO		▪		▪	5.505	4.951	0.554	No	0.4469	0.217	5.236	5.049	0.1875	No	>0.9999	0.7445
57	Ephb4V1	Young Adult WT vs. Middle Aged WT	▪	▪			8.152	8.216	-0.06381	No	0.9303	0.886	7.993	7.918	0.07498	No	0.941	0.8962
58		Young Adult KO vs. Middle Aged KO			▪	▪	7.372	7.926	-0.5545	No	0.4547	0.2165	7.694	8.168	-0.4738	No	0.941	0.4115
59		Young Adult WT vs. Young Adult KO	▪		▪		8.152	7.372	0.7803	No	0.2658	0.0844	7.993	7.694	0.2991	No	0.941	0.6034
60		Middle Aged WT vs. Middle Aged KO		▪		▪	8.216	7.926	0.2896	No	0.7717	0.5162	7.918	8.168	-0.2497	No	0.941	0.6643
61	Ephb4V2	Young Adult WT vs. Middle Aged WT	▪	▪			4.539	4.91	-0.3711	No	0.6395	0.4061	4.412	4.635	-0.2228	No	0.8801	0.6985
62		Young Adult KO vs. Middle Aged KO			▪	▪	3.956	4.617	-0.6607	No	0.4082	0.1422	4.165	4.662	-0.4966	No	0.8801	0.3895
63		Young Adult WT vs. Young Adult KO	▪		▪		4.539	3.956	0.5827	No	0.4082	0.1944	4.412	4.165	0.2467	No	0.8801	0.6682
64		Middle Aged WT vs. Middle Aged KO		▪		▪	4.91	4.617	0.2932	No	0.6438	0.511	4.635	4.662	-0.02709	No	>0.9999	0.9624
65	Ephb6	Young Adult WT vs. Middle Aged WT	▪	▪			4.383	3.888	0.4951	No	0.5651	0.2691	3.993	3.818	0.1748	No	0.9941	0.7611
66		Young Adult KO vs. Middle Aged KO			▪	▪	3.788	3.604	0.1835	No	0.8574	0.6805	3.928	3.856	0.07203	No	0.9941	0.9003
67		Young Adult WT vs. Young Adult KO	▪		▪		4.383	3.788	0.5952	No	0.5651	0.1852	3.993	3.928	0.06443	No	0.9941	0.9108
68		Middle Aged WT vs. Middle Aged KO		▪		▪	3.888	3.604	0.2836	No	0.8266	0.5248	3.818	3.856	-0.03838	No	0.9941	0.9468
69	Efna1V1	Young Adult WT vs. Middle Aged WT	▪	▪			4.592	4.588	0.003847	No	>0.9999	0.9926	4.488	4.182	0.3059	No	0.9041	0.4182
70		Young Adult KO vs. Middle Aged KO			▪	▪	4.092	4.28	-0.1883	No	0.8178	0.649	4.139	4.352	-0.2124	No	0.9041	0.5733
71		Young Adult WT vs. Young Adult KO	▪		▪		4.592	4.092	0.4996	No	0.722	0.2304	4.488	4.139	0.3488	No	0.9041	0.3566
72		Middle Aged WT vs. Middle Aged KO		▪		▪	4.588	4.28	0.3074	No	0.722	0.4584	4.182	4.352	-0.1696	No	0.9041	0.6528
73	Efna1V2	Young Adult WT vs. Middle Aged WT	▪	▪			>Threshold/Undetermined						>Threshold/Undetermined
74		Young Adult KO vs. Middle Aged KO			▪	▪
75		Young Adult WT vs. Young Adult KO	▪		▪
76		Middle Aged WT vs. Middle Aged KO		▪		▪
77	Efna2	Young Adult WT vs. Middle Aged WT	▪	▪			10.12	11	-0.8813	No	0.0517	0.0372	10.28	10.99	-0.7163	Yes	0.0487	0.0618
78		Young Adult KO vs. Middle Aged KO			▪	▪	9.286	10.6	-1.315	Yes	0.0051	0.0024	9.889	11.54	-1.653	Yes	0.0002	<0.0001
79		Young Adult WT vs. Young Adult KO	▪		▪		10.12	9.286	0.8299	No	0.0517	0.0492	10.28	9.889	0.3863	No	0.1615	0.3077
80		Middle Aged WT vs. Middle Aged KO		▪		▪	11	10.6	0.3957	No	0.2385	0.3408	10.99	11.54	-0.55	No	0.0936	0.1486
81	Efna3IsoA/C	Young Adult WT vs. Middle Aged WT	▪	▪			11.84	12.73	-0.8901	Yes	0.0279	0.0354	11.3	11.58	-0.2726	No	0.2964	0.4704
82		Young Adult KO vs. Middle Aged KO			▪	▪	10.28	12.61	-2.332	Yes	<0.0001	<0.0001	11.27	13.09	-1.813	Yes	<0.0001	<0.0001
83		Young Adult WT vs. Young Adult KO	▪		▪		11.84	10.28	1.565	Yes	0.0004	0.0004	11.3	11.27	0.0303	No	0.4913	0.9359
84		Middle Aged WT vs. Middle Aged KO		▪		▪	12.73	12.61	0.1229	No	0.4023	0.7663	11.58	13.09	-1.51	Yes	0.0002	0.0002
85	Efna3IsoB/D	Young Adult WT vs. Middle Aged WT	▪	▪			>Threshold/Undetermined						>Threshold/Undetermined
86		Young Adult KO vs. Middle Aged KO			▪	▪
87		Young Adult WT vs. Young Adult KO	▪		▪
88		Middle Aged WT vs. Middle Aged KO		▪		▪
89	Efna4	Young Adult WT vs. Middle Aged WT	▪	▪			7.067	7.06	0.007286	No	>0.9999	0.9859	6.904	6.847	0.05631	No	0.9252	0.8811
90		Young Adult KO vs. Middle Aged KO			▪	▪	6.247	6.774	-0.5267	No	0.4335	0.2064	6.456	6.663	-0.2069	No	0.7866	0.5833
91		Young Adult WT vs. Young Adult KO	▪		▪		7.067	6.247	0.8197	No	0.17	0.0519	6.904	6.456	0.4479	No	0.7866	0.2378
92		Middle Aged WT vs. Middle Aged KO		▪		▪	7.06	6.774	0.2857	No	0.6181	0.4906	6.847	6.663	0.1847	No	0.7866	0.6243
93	Efna5V1&3	Young Adult WT vs. Middle Aged WT	▪	▪			4.42	4.787	-0.3673	No	0.3161	0.3763	4.258	4.672	-0.4148	No	0.232898	0.198748
94		Young Adult KO vs. Middle Aged KO			▪	▪	3.508	4.847	-1.338	Yes	0.0066	0.0021	Knockout
95		Young Adult WT vs. Young Adult KO	▪		▪		4.42	3.508	0.9121	Yes	0.0439	0.0313	Knockout
96		Middle Aged WT vs. Middle Aged KO		▪		▪	4.787	4.847	-0.05917	No	0.6203	0.8862	Knockout
97	Efna5V2	Young Adult WT vs. Middle Aged WT	▪	▪			6.243	6.395	-0.1518	No	0.9364	0.7137	5.981	6.283	-0.3023	No	0.232898	0.266169
98		Young Adult KO vs. Middle Aged KO			▪	▪	5.516	6.378	-0.862	No	0.1303	0.0414	Knockout
99		Young Adult WT vs. Young Adult KO	▪		▪		6.243	5.516	0.7265	No	0.1757	0.0837	Knockout
100		Middle Aged WT vs. Middle Aged KO		▪		▪	6.395	6.378	0.01628	No	>0.9999	0.9686	Knockout
101	Efnb1	Young Adult WT vs. Middle Aged WT	▪	▪			4.419	4.153	0.2667	No	0.6716	0.5155	3.952	3.816	0.1357	No	>0.9999	0.7856
102		Young Adult KO vs. Middle Aged KO			▪	▪	3.873	4.129	-0.2556	No	0.6716	0.533	3.834	4.068	-0.2339	No	>0.9999	0.6397
103		Young Adult WT vs. Young Adult KO	▪		▪		4.419	3.873	0.5463	No	0.6716	0.189	3.952	3.834	0.1177	No	>0.9999	0.8135
104		Middle Aged WT vs. Middle Aged KO		▪		▪	4.153	4.129	0.02403	No	>0.9999	0.9531	3.816	4.068	-0.252	No	>0.9999	0.6143
105	Efnb2	Young Adult WT vs. Middle Aged WT	▪	▪			6.492	6.852	-0.3597	No	0.4815	0.3822	6.041	6.75	-0.7093	No	0.4321	0.1635
106		Young Adult KO vs. Middle Aged KO			▪	▪	5.917	6.913	-0.9961	No	0.0932	0.0212	6.038	6.593	-0.5551	No	0.4321	0.2717
107		Young Adult WT vs. Young Adult KO	▪		▪		6.492	5.917	0.575	No	0.352	0.1676	6.041	6.038	0.003175	No	>0.9999	0.9949
108		Middle Aged WT vs. Middle Aged KO		▪		▪	6.852	6.913	-0.06142	No	0.9245	0.8805	6.75	6.593	0.1574	No	0.9482	0.7525
109	Efnb3	Young Adult WT vs. Middle Aged WT	▪	▪			8.378	9.384	-1.006	No	0.0528	0.0201	8.56	9.357	-0.797	No	0.1879	0.1193
110		Young Adult KO vs. Middle Aged KO			▪	▪	8.029	8.572	-0.5431	No	0.2514	0.1915	8.552	9.525	-0.9725	No	0.1879	0.0604
111		Young Adult WT vs. Young Adult KO	▪		▪		8.378	8.029	0.3492	No	0.4159	0.3961	8.56	8.552	0.008221	No	>0.9999	0.9868
112		Middle Aged WT vs. Middle Aged KO		▪		▪	9.384	8.572	0.8122	No	0.0977	0.0558	9.357	9.525	-0.1672	No	0.9294	0.7376
