# Supplementary material for: Spatial-temporal comparison of Eph/Ephrin gene expression in ocular lenses from aging and knockout mice
Source: Front Ophthalmol (Lausanne). 2024 Jun 4;4:1410860. doi: 10.3389/fopht.2024.1410860 (PMC11182306; doi:10.3389/fopht.2024.1410860)
Supplement: Supplementary Table 3 — Lens fiber statistics. A compiled table of two-way ANVOAs and multiple t-tests with two-stage linear step-up procedure of Benjamini, Krieger, and Yekutieli multiple comparison correction. Significant hits are indicated as discoveries. [file Table_3.xlsx]

## Sheet: Sheet1
Two-stage linear step-up procedure of Benjamini, Krieger and Yekutieli							Epha2 Lens Fiber						Efna5 Lens Fiber
Row	Target	Comparison	Y WT	M WT	Y KO	M KO	Mean1	Mean2	Mean Diff.	Discovery?	q value	Individual P Value	Mean1	Mean2	Mean Diff.	Discovery?	q value	Individual P Value
1	Epha1	Young Adult WT vs. Middle Aged WT	▪	▪			6.912	6.606	0.3055	No	0.5179	0.4933	6.931	6.868	0.06264	No	0.931	0.8867
2		Young Adult KO vs. Middle Aged KO			▪	▪	7.705	7.364	0.3411	No	0.5179	0.4446	7.263	7.386	-0.1231	No	0.931	0.7796
3		Young Adult WT vs. Young Adult KO	▪		▪		6.912	7.705	-0.7937	No	0.1998	0.0812	6.931	7.263	-0.332	No	0.7119	0.452
4		Middle Aged WT vs. Middle Aged KO		▪		▪	6.606	7.364	-0.758	No	0.1998	0.0951	6.868	7.386	-0.5177	No	0.7119	0.2439
5	Epha2	Young Adult WT vs. Middle Aged WT	▪	▪			4.339	3.725	0.6143	Yes	0.017765	0.003384	4.322	3.551	0.7711	No	0.2728	0.0866
6		Young Adult KO vs. Middle Aged KO			▪	▪	Knockout						4.045	3.421	0.6236	No	0.3411	0.1624
7		Young Adult WT vs. Young Adult KO	▪		▪		Knockout						4.322	4.045	0.2772	No	0.6673	0.5296
8		Middle Aged WT vs. Middle Aged KO		▪		▪	Knockout						3.551	3.421	0.1297	No	0.8065	0.7681
9	Epha3	Young Adult WT vs. Middle Aged WT	▪	▪			>Threshold/Undetermined						Undetermined
10		Young Adult KO vs. Middle Aged KO			▪	▪
11		Young Adult WT vs. Young Adult KO	▪		▪
12		Middle Aged WT vs. Middle Aged KO		▪		▪
13	Epha4	Young Adult WT vs. Middle Aged WT	▪	▪			>Threshold						>Threshold
14		Young Adult KO vs. Middle Aged KO			▪	▪
15		Young Adult WT vs. Young Adult KO	▪		▪
16		Middle Aged WT vs. Middle Aged KO		▪		▪
17	Epha5V3	Young Adult WT vs. Middle Aged WT	▪	▪			10.2	9.523	0.6775	Yes	0.0235	0.1341	9.243	8.582	0.661	No	0.1464	0.1394
18		Young Adult KO vs. Middle Aged KO			▪	▪	8.562	7.476	1.086	Yes	0.0051	0.0193	9.375	7.988	1.387	Yes	0.0137	0.0033
19		Young Adult WT vs. Young Adult KO	▪		▪		10.2	8.562	1.639	Yes	0.0003	0.0008	9.243	9.375	-0.1318	No	0.5351	0.7644
20		Middle Aged WT vs. Middle Aged KO		▪		▪	9.523	7.476	2.047	Yes	<0.0001	<0.0001	8.582	7.988	0.5942	No	0.1534	0.1826
21	Epha5V9	Young Adult WT vs. Middle Aged WT	▪	▪			>Threshold						>Threshold
22		Young Adult KO vs. Middle Aged KO			▪	▪
23		Young Adult WT vs. Young Adult KO	▪		▪
24		Middle Aged WT vs. Middle Aged KO		▪		▪
25	Epha5V12	Young Adult WT vs. Middle Aged WT	▪	▪			9.413	10.12	-0.7063	No	0.321	0.1189	10.9	10.14	0.7538	No	0.2323	0.0935
26		Young Adult KO vs. Middle Aged KO			▪	▪	10.57	9.921	0.6455	No	0.321	0.1528	10.86	11.12	-0.2618	No	0.7707	0.5525
27		Young Adult WT vs. Young Adult KO	▪		▪		9.413	10.57	-1.153	No	0.085	0.0135	10.9	10.86	0.03824	No	0.9772	0.9307
28		Middle Aged WT vs. Middle Aged KO		▪		▪	10.12	9.921	0.1991	No	0.6873	0.6545	10.14	11.12	-0.9774	No	0.2021	0.0321
29	Epha5V14	Young Adult WT vs. Middle Aged WT	▪	▪			>Threshold/Undetermined						>Threshold/Undetermined
30		Young Adult KO vs. Middle Aged KO			▪	▪
31		Young Adult WT vs. Young Adult KO	▪		▪
32		Middle Aged WT vs. Middle Aged KO		▪		▪
33	Epha6	Young Adult WT vs. Middle Aged WT	▪	▪			Undetermined						Undetermined
34		Young Adult KO vs. Middle Aged KO			▪	▪
35		Young Adult WT vs. Young Adult KO	▪		▪
36		Middle Aged WT vs. Middle Aged KO		▪		▪
37	Epha7V1-6	Young Adult WT vs. Middle Aged WT	▪	▪			Undetermined						Undetermined
38		Young Adult KO vs. Middle Aged KO			▪	▪
39		Young Adult WT vs. Young Adult KO	▪		▪
40		Middle Aged WT vs. Middle Aged KO		▪		▪
41	Epha8	Young Adult WT vs. Middle Aged WT	▪	▪			10.79	11.74	-0.9546	No	0.053	0.0379	>Threshold
42		Young Adult KO vs. Middle Aged KO			▪	▪	12.56	11.25	1.309	Yes	0.0118	0.0056
43		Young Adult WT vs. Young Adult KO	▪		▪		10.79	12.56	-1.773	Yes	0.0014	0.0003
44		Middle Aged WT vs. Middle Aged KO		▪		▪	11.74	11.25	0.49	No	0.2098	0.2745
45	Ephb1	Young Adult WT vs. Middle Aged WT	▪	▪			10.77	10.03	0.7403	No	0.1681	0.1957	11.09	8.896	2.189	Yes	0.0003	<0.0001
46		Young Adult KO vs. Middle Aged KO			▪	▪	11.11	9.3	1.806	Yes	0.0102	0.0024	9.933	9.515	0.4179	No	0.2865	0.4092
47		Young Adult WT vs. Young Adult KO	▪		▪		10.77	11.11	-0.3334	No	0.3901	0.5573	11.09	9.933	1.153	Yes	0.0365	0.0261
48		Middle Aged WT vs. Middle Aged KO		▪		▪	10.03	9.3	0.7328	No	0.1681	0.2001	8.896	9.515	-0.619	No	0.1877	0.2235
49	Ephb2	Young Adult WT vs. Middle Aged WT	▪	▪			8.339	9.841	-1.502	Yes	0.0135	0.0105	8.713	8.518	0.1951	No	0.8809	0.6992
50		Young Adult KO vs. Middle Aged KO			▪	▪	8.384	7.863	0.5208	No	0.254	0.3605	8.764	9.551	-0.7871	No	0.2591	0.1234
51		Young Adult WT vs. Young Adult KO	▪		▪		8.339	8.384	-0.04497	No	0.4918	0.9368	8.713	8.764	-0.05088	No	0.9657	0.9197
52		Middle Aged WT vs. Middle Aged KO		▪		▪	9.841	7.863	1.978	Yes	0.0031	0.001	8.518	9.551	-1.033	No	0.2591	0.045
53	Ephb3	Young Adult WT vs. Middle Aged WT	▪	▪			9.696	8.644	1.052	No	0.0868	0.0684	9.31	8.686	0.6241	No	0.7597	0.2198
54		Young Adult KO vs. Middle Aged KO			▪	▪	9.229	7.644	1.586	Yes	0.015	0.0071	9.27	9.007	0.2628	No	0.7597	0.6029
55		Young Adult WT vs. Young Adult KO	▪		▪		9.696	9.229	0.4661	No	0.2889	0.4127	9.31	9.27	0.04018	No	0.9833	0.9365
56		Middle Aged WT vs. Middle Aged KO		▪		▪	8.644	7.644	0.9998	No	0.0868	0.0827	8.686	9.007	-0.3211	No	0.7597	0.5254
57	Ephb4V1	Young Adult WT vs. Middle Aged WT	▪	▪			10.83	9.547	1.286	Yes	0.038	0.0271	11.42	9.22	2.199	Yes	<0.0001	<0.0001
58		Young Adult KO vs. Middle Aged KO			▪	▪	10.57	8.392	2.18	Yes	0.0007	0.0003	11	9.008	1.991	Yes	0.0002	0.0002
59		Young Adult WT vs. Young Adult KO	▪		▪		10.83	10.57	0.2604	No	0.4525	0.6464	11.42	11	0.4202	No	0.1708	0.4067
60		Middle Aged WT vs. Middle Aged KO		▪		▪	9.547	8.392	1.155	Yes	0.0484	0.0461	9.22	9.008	0.2122	No	0.236	0.6743
61	Ephb4V2	Young Adult WT vs. Middle Aged WT	▪	▪			8.768	8.38	0.3883	No	0.7789	0.4945	8.91	7.145	1.766	Yes	0.002	0.001
62		Young Adult KO vs. Middle Aged KO			▪	▪	8.584	7.33	1.254	No	0.0977	0.031	8.709	7.268	1.44	Yes	0.0032	0.0061
63		Young Adult WT vs. Young Adult KO	▪		▪		8.768	8.584	0.1841	No	0.7828	0.7456	8.91	8.709	0.2018	No	0.2822	0.6894
64		Middle Aged WT vs. Middle Aged KO		▪		▪	8.38	7.33	1.049	No	0.1448	0.069	7.145	7.268	-0.1239	No	0.2822	0.8061
65	Ephb6	Young Adult WT vs. Middle Aged WT	▪	▪			8.13	8.615	-0.4854	No	0.2576	0.3938	7.813	6.887	0.9256	No	0.176	0.0713
66		Young Adult KO vs. Middle Aged KO			▪	▪	8.145	6.727	1.418	Yes	0.0172	0.0153	7.729	6.916	0.8132	No	0.176	0.1118
67		Young Adult WT vs. Young Adult KO	▪		▪		8.13	8.145	-0.01546	No	0.5136	0.9783	7.813	7.729	0.08362	No	>0.9999	0.8684
68		Middle Aged WT vs. Middle Aged KO		▪		▪	8.615	6.727	1.888	Yes	0.005	0.0016	6.887	6.916	-0.02879	No	>0.9999	0.9545
69	Efna1V1	Young Adult WT vs. Middle Aged WT	▪	▪			11.27	9.007	2.263	Yes	0.0254	0.0121	10.4	8.457	1.943	Yes	0.0006	0.0008
70		Young Adult KO vs. Middle Aged KO			▪	▪	9.983	8.038	1.946	Yes	0.0404	0.0289	10.95	8.891	2.058	Yes	0.0005	0.0004
71		Young Adult WT vs. Young Adult KO	▪		▪		11.27	9.983	1.286	No	0.1472	0.1402	10.4	10.95	-0.5497	No	0.1269	0.3022
72		Middle Aged WT vs. Middle Aged KO		▪		▪	9.007	8.038	0.9691	No	0.184	0.2629	8.457	8.891	-0.4343	No	0.1447	0.4135
73	Efna1V2	Young Adult WT vs. Middle Aged WT	▪	▪			>Threshold/Undetermined						Undetermined
74		Young Adult KO vs. Middle Aged KO			▪	▪
75		Young Adult WT vs. Young Adult KO	▪		▪
76		Middle Aged WT vs. Middle Aged KO		▪		▪
77	Efna2	Young Adult WT vs. Middle Aged WT	▪	▪			>Threshold/Undetermined						>Threshold/Undetermined
78		Young Adult KO vs. Middle Aged KO			▪	▪
79		Young Adult WT vs. Young Adult KO	▪		▪
80		Middle Aged WT vs. Middle Aged KO		▪		▪
81	Efna3IsoA/C	Young Adult WT vs. Middle Aged WT	▪	▪			>Threshold/Undetermined						>Threshold/Undetermined
82		Young Adult KO vs. Middle Aged KO			▪	▪
83		Young Adult WT vs. Young Adult KO	▪		▪
84		Middle Aged WT vs. Middle Aged KO		▪		▪
85	Efna3IsoB/D	Young Adult WT vs. Middle Aged WT	▪	▪			>Threshold/Undetermined						>Threshold/Undetermined
86		Young Adult KO vs. Middle Aged KO			▪	▪
87		Young Adult WT vs. Young Adult KO	▪		▪
88		Middle Aged WT vs. Middle Aged KO		▪		▪
89	Efna4	Young Adult WT vs. Middle Aged WT	▪	▪			13.19	10.81	2.385	Yes	0.0045	0.0085	13.2	10.42	2.777	Yes	<0.0001	<0.0001
90		Young Adult KO vs. Middle Aged KO			▪	▪	13.55	9.579	3.967	Yes	0.0001	<0.0001	11.94	10.22	1.72	Yes	0.0009	0.0025
91		Young Adult WT vs. Young Adult KO	▪		▪		13.19	13.55	-0.3515	No	0.2387	0.6821	13.2	11.94	1.26	Yes	0.0047	0.0222
92		Middle Aged WT vs. Middle Aged KO		▪		▪	10.81	9.579	1.231	No	0.0662	0.1576	10.42	10.22	0.203	No	0.1227	0.7011
93	Efna5V1&3	Young Adult WT vs. Middle Aged WT	▪	▪			7.447	6.323	1.124	No	0.6167	0.1958	7.285	6.385	0.9001	No	0.070297	0.04017
94		Young Adult KO vs. Middle Aged KO			▪	▪	7.046	6.216	0.83	No	0.6324	0.3363	Knockout
95		Young Adult WT vs. Young Adult KO	▪		▪		7.447	7.046	0.4005	No	0.8074	0.6408	Knockout
96		Middle Aged WT vs. Middle Aged KO		▪		▪	6.323	6.216	0.107	No	0.9457	0.9006	Knockout
97	Efna5V2	Young Adult WT vs. Middle Aged WT	▪	▪			9.425	7.976	1.45	No	0.6169	0.0979	8.967	8.358	0.6094	Yes	0.042348	0.016133
98		Young Adult KO vs. Middle Aged KO			▪	▪	8.681	8.356	0.3252	No	0.7399	0.7047	Knockout
99		Young Adult WT vs. Young Adult KO	▪		▪		9.425	8.681	0.7439	No	0.65	0.3882	Knockout
100		Middle Aged WT vs. Middle Aged KO		▪		▪	7.976	8.356	-0.3806	No	0.7399	0.6575	Knockout
101	Efnb1	Young Adult WT vs. Middle Aged WT	▪	▪			8.173	5.894	2.279	Yes	<0.0001	<0.0001	7.924	5.42	2.504	Yes	<0.0001	<0.0001
102		Young Adult KO vs. Middle Aged KO			▪	▪	7.299	5.426	1.874	Yes	<0.0001	<0.0001	7.633	5.705	1.928	Yes	<0.0001	<0.0001
103		Young Adult WT vs. Young Adult KO	▪		▪		8.173	7.299	0.8739	Yes	0.0002	0.0001	7.924	7.633	0.2912	No	0.1382	0.3854
104		Middle Aged WT vs. Middle Aged KO		▪		▪	5.894	5.426	0.4684	Yes	0.0181	0.0172	5.42	5.705	-0.2854	No	0.1382	0.3947
105	Efnb2	Young Adult WT vs. Middle Aged WT	▪	▪			8.769	7.289	1.479	Yes	<0.0001	<0.0001	8.695	6.908	1.786	Yes	<0.0001	<0.0001
106		Young Adult KO vs. Middle Aged KO			▪	▪	8.588	7.091	1.497	Yes	<0.0001	<0.0001	8.851	7.16	1.691	Yes	<0.0001	<0.0001
107		Young Adult WT vs. Young Adult KO	▪		▪		8.769	8.588	0.1808	No	0.1121	0.3204	8.695	8.851	-0.1564	No	0.2234	0.6383
108		Middle Aged WT vs. Middle Aged KO		▪		▪	7.289	7.091	0.1983	No	0.1121	0.2772	6.908	7.16	-0.2519	No	0.1896	0.4514
109	Efnb3	Young Adult WT vs. Middle Aged WT	▪	▪			>Threshold/Undetermined						>Threshold/Undetermined
110		Young Adult KO vs. Middle Aged KO			▪	▪
111		Young Adult WT vs. Young Adult KO	▪		▪
112		Middle Aged WT vs. Middle Aged KO		▪		▪
