# Supplementary material for: Spatial-temporal comparison of Eph/Ephrin gene expression in ocular lenses from aging and knockout mice
Source: Front Ophthalmol (Lausanne). 2024 Jun 4;4:1410860. doi: 10.3389/fopht.2024.1410860 (PMC11182306; doi:10.3389/fopht.2024.1410860)
Supplement: Supplementary Table 4 — Assay data. Sorted assay data containing Cq and ΔCq values for each gene of interest. [file Table_4.xlsx]

## Sheet: CLEANDATA
ID	Target	Strain	Genotype	Age	Tissue	Cq	dCq
1	Epha1	Epha2	WT	Young Adult	Epithelium	31.1935	8.6226
2	Epha1	Epha2	WT	Young Adult	Epithelium	30.8741	8.55963
3	Epha1	Epha2	WT	Young Adult	Epithelium	30.42	7.8521
4	Epha1	Epha2	WT	Middle Aged	Epithelium	29.0359	6.50941
5	Epha1	Epha2	WT	Middle Aged	Epithelium	29.2978	5.98342
6	Epha1	Epha2	WT	Middle Aged	Epithelium	28.7679	5.66307
7	Epha1	Epha2	KO	Young Adult	Epithelium	29.442	7.35398
8	Epha1	Epha2	KO	Young Adult	Epithelium	31.3141	8.52423
9	Epha1	Epha2	KO	Young Adult	Epithelium	30.4874	8.29135
10	Epha1	Epha2	KO	Middle Aged	Epithelium	28.395	5.81405
11	Epha1	Epha2	KO	Middle Aged	Epithelium	29.445	6.89432
12	Epha1	Epha2	KO	Middle Aged	Epithelium	29.5129	5.9641
13	Epha1	Efna5	WT	Young Adult	Epithelium	29.0724	7.15389
14	Epha1	Efna5	WT	Young Adult	Epithelium	30.0108	7.93553
15	Epha1	Efna5	WT	Young Adult	Epithelium	30.0356	8.09834
16	Epha1	Efna5	WT	Middle Aged	Epithelium	27.4683	5.36021
17	Epha1	Efna5	WT	Middle Aged	Epithelium	27.6112	5.62115
18	Epha1	Efna5	WT	Middle Aged	Epithelium	28.9834	6.09838
19	Epha1	Efna5	KO	Young Adult	Epithelium	29.2251	7.55923
20	Epha1	Efna5	KO	Young Adult	Epithelium	29.5867	7.77806
21	Epha1	Efna5	KO	Young Adult	Epithelium	30.1365	7.41565
22	Epha1	Efna5	KO	Middle Aged	Epithelium	29.3612	6.71585
23	Epha1	Efna5	KO	Middle Aged	Epithelium	28.9699	6.23806
24	Epha1	Efna5	KO	Middle Aged	Epithelium	30.3246	6.04356
25	Epha1	Epha2	WT	Young Adult	Fiber	30.6651	6.8827
26	Epha1	Epha2	WT	Young Adult	Fiber	30.1022	7.14725
27	Epha1	Epha2	WT	Young Adult	Fiber	30.8118	6.70457
28	Epha1	Epha2	WT	Middle Aged	Fiber	31.68	6.67201
29	Epha1	Epha2	WT	Middle Aged	Fiber	31.4298	6.50586
30	Epha1	Epha2	WT	Middle Aged	Fiber	31.782	6.64016
31	Epha1	Epha2	KO	Young Adult	Fiber	31.519	8.05697
32	Epha1	Epha2	KO	Young Adult	Fiber	31.1011	7.66593
33	Epha1	Epha2	KO	Young Adult	Fiber	30.6123	7.39262
34	Epha1	Epha2	KO	Middle Aged	Fiber	31.8242	6.82413
35	Epha1	Epha2	KO	Middle Aged	Fiber	32.2265	7.70392
36	Epha1	Epha2	KO	Middle Aged	Fiber	32.2104	7.56406
37	Epha1	Efna5	WT	Young Adult	Fiber	29.9462	6.68708
38	Epha1	Efna5	WT	Young Adult	Fiber	30.2423	7.0554
39	Epha1	Efna5	WT	Young Adult	Fiber	30.3806	7.04943
40	Epha1	Efna5	WT	Middle Aged	Fiber	31.8643	6.82085
41	Epha1	Efna5	WT	Middle Aged	Fiber	31.8499	6.88121
42	Epha1	Efna5	WT	Middle Aged	Fiber	32.1896	6.90192
43	Epha1	Efna5	KO	Young Adult	Fiber	30.6404	7.0623
44	Epha1	Efna5	KO	Young Adult	Fiber	30.6138	7.79219
45	Epha1	Efna5	KO	Young Adult	Fiber	31.0938	6.9335
46	Epha1	Efna5	KO	Middle Aged	Fiber	32.0794	7.08961
47	Epha1	Efna5	KO	Middle Aged	Fiber	32.581	7.71382
48	Epha1	Efna5	KO	Middle Aged	Fiber	32.95	7.35375
49	Epha2	Epha2	WT	Young Adult	Epithelium	27.374	4.82725
50	Epha2	Epha2	WT	Young Adult	Epithelium	27.9493	4.67204
51	Epha2	Epha2	WT	Young Adult	Epithelium	27.5767	4.6812
52	Epha2	Epha2	WT	Middle Aged	Epithelium	27.6361	4.92327
53	Epha2	Epha2	WT	Middle Aged	Epithelium	26.4509	3.57654
54	Epha2	Epha2	WT	Middle Aged	Epithelium	26.4172	4.07878
55	Epha2	Epha2	KO	Young Adult	Epithelium	36.405	12.9641
56	Epha2	Epha2	KO	Young Adult	Epithelium	Undetermined	NA
57	Epha2	Epha2	KO	Young Adult	Epithelium	Undetermined	NA
58	Epha2	Epha2	KO	Middle Aged	Epithelium	Undetermined	NA
59	Epha2	Epha2	KO	Middle Aged	Epithelium	Undetermined	NA
60	Epha2	Epha2	KO	Middle Aged	Epithelium	34.487	11.9036
61	Epha2	Efna5	WT	Young Adult	Epithelium	26.5369	4.15831
62	Epha2	Efna5	WT	Young Adult	Epithelium	26.8831	4.46084
63	Epha2	Efna5	WT	Young Adult	Epithelium	27.6549	4.4164
64	Epha2	Efna5	WT	Middle Aged	Epithelium	25.8871	4.03905
65	Epha2	Efna5	WT	Middle Aged	Epithelium	25.3834	3.85834
66	Epha2	Efna5	WT	Middle Aged	Epithelium	26.9743	4.66518
67	Epha2	Efna5	KO	Young Adult	Epithelium	26.5659	4.25426
68	Epha2	Efna5	KO	Young Adult	Epithelium	27.1776	4.53266
69	Epha2	Efna5	KO	Young Adult	Epithelium	27.8339	4.2909
70	Epha2	Efna5	KO	Middle Aged	Epithelium	25.8979	4.02565
71	Epha2	Efna5	KO	Middle Aged	Epithelium	26.8419	4.30814
72	Epha2	Efna5	KO	Middle Aged	Epithelium	28.1408	4.2656
73	Epha2	Epha2	WT	Young Adult	Fiber	28.5506	4.17077
74	Epha2	Epha2	WT	Young Adult	Fiber	28.9564	4.43047
75	Epha2	Epha2	WT	Young Adult	Fiber	28.8463	4.41616
76	Epha2	Epha2	WT	Middle Aged	Fiber	28.319	3.76448
77	Epha2	Epha2	WT	Middle Aged	Fiber	28.435	3.78682
78	Epha2	Epha2	WT	Middle Aged	Fiber	28.739	3.62322
79	Epha2	Epha2	KO	Young Adult	Fiber	Undetermined	NA
80	Epha2	Epha2	KO	Young Adult	Fiber	Undetermined	NA
81	Epha2	Epha2	KO	Young Adult	Fiber	Undetermined	NA
82	Epha2	Epha2	KO	Middle Aged	Fiber	Undetermined	NA
83	Epha2	Epha2	KO	Middle Aged	Fiber	Undetermined	NA
84	Epha2	Epha2	KO	Middle Aged	Fiber	Undetermined	NA
85	Epha2	Efna5	WT	Young Adult	Fiber	28.6817	4.12798
86	Epha2	Efna5	WT	Young Adult	Fiber	27.6632	4.36543
87	Epha2	Efna5	WT	Young Adult	Fiber	28.8251	4.4732
88	Epha2	Efna5	WT	Middle Aged	Fiber	28.4895	3.54496
89	Epha2	Efna5	WT	Middle Aged	Fiber	27.3212	3.71608
90	Epha2	Efna5	WT	Middle Aged	Fiber	28.0884	3.39238
91	Epha2	Efna5	KO	Young Adult	Fiber	28.1811	4.13759
92	Epha2	Efna5	KO	Young Adult	Fiber	27.8908	3.94524
93	Epha2	Efna5	KO	Young Adult	Fiber	27.9709	4.0523
94	Epha2	Efna5	KO	Middle Aged	Fiber	28.0014	3.48618
95	Epha2	Efna5	KO	Middle Aged	Fiber	27.6231	2.93325
96	Epha2	Efna5	KO	Middle Aged	Fiber	28.2052	3.84485
97	Epha3V2	Epha2	WT	Young Adult	Epithelium	31.9757	9.00339
98	Epha3V2	Epha2	WT	Young Adult	Epithelium	34.6513	12.1356
99	Epha3V2	Epha2	WT	Young Adult	Epithelium	34.5611	11.9739
100	Epha3V2	Epha2	WT	Middle Aged	Epithelium	38.815	16.2032
101	Epha3V2	Epha2	WT	Middle Aged	Epithelium	35.8008	13.0691
102	Epha3V2	Epha2	WT	Middle Aged	Epithelium	36.8122	14.3645
103	Epha3V2	Epha2	KO	Young Adult	Epithelium	33.5125	11.3128
104	Epha3V2	Epha2	KO	Young Adult	Epithelium	34.3562	11.7823
105	Epha3V2	Epha2	KO	Young Adult	Epithelium	33.6566	11.0634
106	Epha3V2	Epha2	KO	Middle Aged	Epithelium	37.5617	15.9881
107	Epha3V2	Epha2	KO	Middle Aged	Epithelium	37.8516	15.8067
108	Epha3V2	Epha2	KO	Middle Aged	Epithelium	37.8772	15.5479
109	Epha3V2	Efna5	WT	Young Adult	Epithelium	36.0497	13.6707
110	Epha3V2	Efna5	WT	Young Adult	Epithelium	32.6588	10.4855
111	Epha3V2	Efna5	WT	Young Adult	Epithelium	36.344	14.0233
112	Epha3V2	Efna5	WT	Middle Aged	Epithelium	33.2588	11.9571
113	Epha3V2	Efna5	WT	Middle Aged	Epithelium	37.1366	15.6612
114	Epha3V2	Efna5	WT	Middle Aged	Epithelium	Undetermined	NA
115	Epha3V2	Efna5	KO	Young Adult	Epithelium	36.3903	14.2608
116	Epha3V2	Efna5	KO	Young Adult	Epithelium	37.9441	15.5493
117	Epha3V2	Efna5	KO	Young Adult	Epithelium	35.2034	12.3586
118	Epha3V2	Efna5	KO	Middle Aged	Epithelium	37.8487	15.8306
119	Epha3V2	Efna5	KO	Middle Aged	Epithelium	Undetermined	NA
120	Epha3V2	Efna5	KO	Middle Aged	Epithelium	38.1932	14.3499
121	Epha3V2	Epha2	WT	Young Adult	Fiber	Undetermined	NA
122	Epha3V2	Epha2	WT	Young Adult	Fiber	Undetermined	NA
123	Epha3V2	Epha2	WT	Young Adult	Fiber	38.9274	15.1055
124	Epha3V2	Epha2	WT	Middle Aged	Fiber	Undetermined	NA
125	Epha3V2	Epha2	WT	Middle Aged	Fiber	Undetermined	NA
126	Epha3V2	Epha2	WT	Middle Aged	Fiber	Undetermined	NA
127	Epha3V2	Epha2	KO	Young Adult	Fiber	38.7268	15.9826
128	Epha3V2	Epha2	KO	Young Adult	Fiber	39.626	16.3275
129	Epha3V2	Epha2	KO	Young Adult	Fiber	Undetermined	NA
130	Epha3V2	Epha2	KO	Middle Aged	Fiber	Undetermined	NA
131	Epha3V2	Epha2	KO	Middle Aged	Fiber	Undetermined	NA
132	Epha3V2	Epha2	KO	Middle Aged	Fiber	Undetermined	NA
133	Epha3V2	Efna5	WT	Young Adult	Fiber	Undetermined	NA
134	Epha3V2	Efna5	WT	Young Adult	Fiber	Undetermined	NA
135	Epha3V2	Efna5	WT	Young Adult	Fiber	Undetermined	NA
136	Epha3V2	Efna5	WT	Middle Aged	Fiber	Undetermined	NA
137	Epha3V2	Efna5	WT	Middle Aged	Fiber	Undetermined	NA
138	Epha3V2	Efna5	WT	Middle Aged	Fiber	Undetermined	NA
139	Epha3V2	Efna5	KO	Young Adult	Fiber	Undetermined	NA
140	Epha3V2	Efna5	KO	Young Adult	Fiber	Undetermined	NA
141	Epha3V2	Efna5	KO	Young Adult	Fiber	Undetermined	NA
142	Epha3V2	Efna5	KO	Middle Aged	Fiber	Undetermined	NA
143	Epha3V2	Efna5	KO	Middle Aged	Fiber	Undetermined	NA
144	Epha3V2	Efna5	KO	Middle Aged	Fiber	Undetermined	NA
145	Epha4	Epha2	WT	Young Adult	Epithelium	32.8275	9.88452
146	Epha4	Epha2	WT	Young Adult	Epithelium	36.5026	13.991
147	Epha4	Epha2	WT	Young Adult	Epithelium	35.0008	12.3784
148	Epha4	Epha2	WT	Middle Aged	Epithelium	36.4919	14.0386
149	Epha4	Epha2	WT	Middle Aged	Epithelium	34.7873	11.8611
150	Epha4	Epha2	WT	Middle Aged	Epithelium	34.4242	12.0631
151	Epha4	Epha2	KO	Young Adult	Epithelium	34.56	12.0469
152	Epha4	Epha2	KO	Young Adult	Epithelium	33.9677	10.3545
153	Epha4	Epha2	KO	Young Adult	Epithelium	34.0465	11.3542
154	Epha4	Epha2	KO	Middle Aged	Epithelium	34.8678	12.9414
155	Epha4	Epha2	KO	Middle Aged	Epithelium	36.3765	14.1266
156	Epha4	Epha2	KO	Middle Aged	Epithelium	35.0072	12.5021
157	Epha4	Efna5	WT	Young Adult	Epithelium	31.2375	8.83627
158	Epha4	Efna5	WT	Young Adult	Epithelium	33.4479	10.892
159	Epha4	Efna5	WT	Young Adult	Epithelium	35.0134	12.6561
160	Epha4	Efna5	WT	Middle Aged	Epithelium	32.64	11.3452
161	Epha4	Efna5	WT	Middle Aged	Epithelium	33.814	12.3396
162	Epha4	Efna5	WT	Middle Aged	Epithelium	36.0172	13.6308
163	Epha4	Efna5	KO	Young Adult	Epithelium	33.4637	10.9786
164	Epha4	Efna5	KO	Young Adult	Epithelium	35.024	12.574
165	Epha4	Efna5	KO	Young Adult	Epithelium	33.73	11.3296
166	Epha4	Efna5	KO	Middle Aged	Epithelium	35.4068	13.5041
167	Epha4	Efna5	KO	Middle Aged	Epithelium	35.7211	13.4543
168	Epha4	Efna5	KO	Middle Aged	Epithelium	39.7891	16.1901
169	Epha4	Epha2	WT	Young Adult	Fiber	34.729	10.9274
170	Epha4	Epha2	WT	Young Adult	Fiber	35.9445	12.0759
171	Epha4	Epha2	WT	Young Adult	Fiber	36.1242	12.2541
172	Epha4	Epha2	WT	Middle Aged	Fiber	37.2952	12.4952
173	Epha4	Epha2	WT	Middle Aged	Fiber	36.2593	11.5499
174	Epha4	Epha2	WT	Middle Aged	Fiber	39.0392	13.5635
175	Epha4	Epha2	KO	Young Adult	Fiber	36.5118	12.8388
176	Epha4	Epha2	KO	Young Adult	Fiber	35.7696	12.4186
177	Epha4	Epha2	KO	Young Adult	Fiber	35.5008	11.8124
178	Epha4	Epha2	KO	Middle Aged	Fiber	37.5094	12.4651
179	Epha4	Epha2	KO	Middle Aged	Fiber	38.064	13.2775
180	Epha4	Epha2	KO	Middle Aged	Fiber	39.1892	14.2173
181	Epha4	Efna5	WT	Young Adult	Fiber	36.1935	12.3922
182	Epha4	Efna5	WT	Young Adult	Fiber	35.0854	11.57
183	Epha4	Efna5	WT	Young Adult	Fiber	34.7335	11.183
184	Epha4	Efna5	WT	Middle Aged	Fiber	37.2398	12.5881
185	Epha4	Efna5	WT	Middle Aged	Fiber	39.853	14.823
186	Epha4	Efna5	WT	Middle Aged	Fiber	39.5495	14.7645
187	Epha4	Efna5	KO	Young Adult	Fiber	34.5264	11.8076
188	Epha4	Efna5	KO	Young Adult	Fiber	35.5701	12.7744
189	Epha4	Efna5	KO	Young Adult	Fiber	35.2164	12.2749
190	Epha4	Efna5	KO	Middle Aged	Fiber	38.778	14.026
191	Epha4	Efna5	KO	Middle Aged	Fiber	37.7984	13.1496
192	Epha4	Efna5	KO	Middle Aged	Fiber	38.3547	13.3272
193	Epha5V3	Epha2	WT	Young Adult	Epithelium	29.4576	7.28535
194	Epha5V3	Epha2	WT	Young Adult	Epithelium	30.8487	8.04907
195	Epha5V3	Epha2	WT	Young Adult	Epithelium	29.8562	7.39251
196	Epha5V3	Epha2	WT	Middle Aged	Epithelium	31.7844	9.0989
197	Epha5V3	Epha2	WT	Middle Aged	Epithelium	29.7355	6.9058
198	Epha5V3	Epha2	WT	Middle Aged	Epithelium	30.2479	7.79398
199	Epha5V3	Epha2	KO	Young Adult	Epithelium	29.9277	7.14379
200	Epha5V3	Epha2	KO	Young Adult	Epithelium	30.6447	7.97243
201	Epha5V3	Epha2	KO	Young Adult	Epithelium	30.057	7.32941
202	Epha5V3	Epha2	KO	Middle Aged	Epithelium	30.115	7.88939
203	Epha5V3	Epha2	KO	Middle Aged	Epithelium	32.0921	9.71424
204	Epha5V3	Epha2	KO	Middle Aged	Epithelium	31.2958	8.34895
205	Epha5V3	Efna5	WT	Young Adult	Epithelium	30.354	7.92883
206	Epha5V3	Efna5	WT	Young Adult	Epithelium	29.5896	7.32948
207	Epha5V3	Efna5	WT	Young Adult	Epithelium	29.9034	7.66486
208	Epha5V3	Efna5	WT	Middle Aged	Epithelium	29.1684	7.54118
209	Epha5V3	Efna5	WT	Middle Aged	Epithelium	29.8706	8.20395
210	Epha5V3	Efna5	WT	Middle Aged	Epithelium	32.328	9.42566
211	Epha5V3	Efna5	KO	Young Adult	Epithelium	30.0945	7.7411
212	Epha5V3	Efna5	KO	Young Adult	Epithelium	30.1591	7.8267
213	Epha5V3	Efna5	KO	Young Adult	Epithelium	30.369	7.84964
214	Epha5V3	Efna5	KO	Middle Aged	Epithelium	31.2248	9.02563
215	Epha5V3	Efna5	KO	Middle Aged	Epithelium	32.1972	9.32531
216	Epha5V3	Efna5	KO	Middle Aged	Epithelium	33.2321	9.24808
217	Epha5V3	Epha2	WT	Young Adult	Fiber	35.0921	10.6558
218	Epha5V3	Epha2	WT	Young Adult	Fiber	35.2759	10.6415
219	Epha5V3	Epha2	WT	Young Adult	Fiber	33.6382	9.30433
220	Epha5V3	Epha2	WT	Middle Aged	Fiber	33.9794	9.1548
221	Epha5V3	Epha2	WT	Middle Aged	Fiber	34.4651	9.56358
222	Epha5V3	Epha2	WT	Middle Aged	Fiber	35.4386	9.85077
223	Epha5V3	Epha2	KO	Young Adult	Fiber	32.0093	8.38324
224	Epha5V3	Epha2	KO	Young Adult	Fiber	33.5182	8.87269
225	Epha5V3	Epha2	KO	Young Adult	Fiber	32.3363	8.42907
226	Epha5V3	Epha2	KO	Middle Aged	Fiber	32.332	7.32213
227	Epha5V3	Epha2	KO	Middle Aged	Fiber	31.9804	7.25426
228	Epha5V3	Epha2	KO	Middle Aged	Fiber	32.8352	7.85159
229	Epha5V3	Efna5	WT	Young Adult	Fiber	34.0332	9.76272
230	Epha5V3	Efna5	WT	Young Adult	Fiber	32.9296	9.53095
231	Epha5V3	Efna5	WT	Young Adult	Fiber	32.85	8.43667
232	Epha5V3	Efna5	WT	Middle Aged	Fiber	33.3583	8.38292
233	Epha5V3	Efna5	WT	Middle Aged	Fiber	32.071	8.40403
234	Epha5V3	Efna5	WT	Middle Aged	Fiber	34.0455	8.96046
235	Epha5V3	Efna5	KO	Young Adult	Fiber	33.8562	9.65103
236	Epha5V3	Efna5	KO	Young Adult	Fiber	33.5514	9.41597
237	Epha5V3	Efna5	KO	Young Adult	Fiber	33.1764	9.05878
238	Epha5V3	Efna5	KO	Middle Aged	Fiber	33.3343	8.54925
239	Epha5V3	Efna5	KO	Middle Aged	Fiber	31.5476	6.69679
240	Epha5V3	Efna5	KO	Middle Aged	Fiber	33.1481	8.71882
241	Epha5V9	Epha2	WT	Young Adult	Epithelium	31.9891	9.15005
242	Epha5V9	Epha2	WT	Young Adult	Epithelium	35.619	12.5243
243	Epha5V9	Epha2	WT	Young Adult	Epithelium	33.0638	10.1437
244	Epha5V9	Epha2	WT	Middle Aged	Epithelium	33.3896	10.5947
245	Epha5V9	Epha2	WT	Middle Aged	Epithelium	34.5362	11.8216
246	Epha5V9	Epha2	WT	Middle Aged	Epithelium	33.4259	10.6391
247	Epha5V9	Epha2	KO	Young Adult	Epithelium	33.5147	10.4066
248	Epha5V9	Epha2	KO	Young Adult	Epithelium	34.2776	10.797
249	Epha5V9	Epha2	KO	Young Adult	Epithelium	33.5999	10.6275
250	Epha5V9	Epha2	KO	Middle Aged	Epithelium	32.7756	10.4333
251	Epha5V9	Epha2	KO	Middle Aged	Epithelium	34.5086	11.9909
252	Epha5V9	Epha2	KO	Middle Aged	Epithelium	33.7538	11.4702
253	Epha5V9	Efna5	WT	Young Adult	Epithelium	33.1639	10.526
254	Epha5V9	Efna5	WT	Young Adult	Epithelium	32.6638	10.0405
255	Epha5V9	Efna5	WT	Young Adult	Epithelium	33.4407	10.692
256	Epha5V9	Efna5	WT	Middle Aged	Epithelium	31.2715	9.47765
257	Epha5V9	Efna5	WT	Middle Aged	Epithelium	32.5052	11.4453
258	Epha5V9	Efna5	WT	Middle Aged	Epithelium	34.8052	12.6081
259	Epha5V9	Efna5	KO	Young Adult	Epithelium	33.4387	10.8669
260	Epha5V9	Efna5	KO	Young Adult	Epithelium	32.9745	10.9228
261	Epha5V9	Efna5	KO	Young Adult	Epithelium	33.3808	11.2476
262	Epha5V9	Efna5	KO	Middle Aged	Epithelium	33.4476	11.5549
263	Epha5V9	Efna5	KO	Middle Aged	Epithelium	35.1812	12.3709
264	Epha5V9	Efna5	KO	Middle Aged	Epithelium	35.834	11.9857
265	Epha5V9	Epha2	WT	Young Adult	Fiber	39.2206	14.8848
266	Epha5V9	Epha2	WT	Young Adult	Fiber	37.6739	12.8541
267	Epha5V9	Epha2	WT	Young Adult	Fiber	37.68	13.1499
268	Epha5V9	Epha2	WT	Middle Aged	Fiber	36.7487	11.7725
269	Epha5V9	Epha2	WT	Middle Aged	Fiber	36.2042	11.2574
270	Epha5V9	Epha2	WT	Middle Aged	Fiber	37.5234	11.8652
271	Epha5V9	Epha2	KO	Young Adult	Fiber	39.1037	15.5656
272	Epha5V9	Epha2	KO	Young Adult	Fiber	37.5645	13.5815
273	Epha5V9	Epha2	KO	Young Adult	Fiber	34.5779	10.8118
274	Epha5V9	Epha2	KO	Middle Aged	Fiber	36.9056	12.2687
275	Epha5V9	Epha2	KO	Middle Aged	Fiber	36.7277	12.2369
276	Epha5V9	Epha2	KO	Middle Aged	Fiber	37.4047	12.4726
277	Epha5V9	Efna5	WT	Young Adult	Fiber	36.7987	12.2567
278	Epha5V9	Efna5	WT	Young Adult	Fiber	37.7832	14.065
279	Epha5V9	Efna5	WT	Young Adult	Fiber	36.3244	11.6757
280	Epha5V9	Efna5	WT	Middle Aged	Fiber	36.2673	11.0661
281	Epha5V9	Efna5	WT	Middle Aged	Fiber	37.6294	13.8389
282	Epha5V9	Efna5	WT	Middle Aged	Fiber	36.6685	11.4382
283	Epha5V9	Efna5	KO	Young Adult	Fiber	37.0095	12.5481
284	Epha5V9	Efna5	KO	Young Adult	Fiber	38.0284	13.6559
285	Epha5V9	Efna5	KO	Young Adult	Fiber	36.0506	11.8299
286	Epha5V9	Efna5	KO	Middle Aged	Fiber	37.4536	12.5406
287	Epha5V9	Efna5	KO	Middle Aged	Fiber	37.4426	12.4683
288	Epha5V9	Efna5	KO	Middle Aged	Fiber	35.1757	10.6865
289	Epha5V12	Epha2	WT	Young Adult	Epithelium	31.5255	8.96281
290	Epha5V12	Epha2	WT	Young Adult	Epithelium	32.3517	9.42086
291	Epha5V12	Epha2	WT	Young Adult	Epithelium	31.6077	9.10881
292	Epha5V12	Epha2	WT	Middle Aged	Epithelium	33.0792	10.1075
293	Epha5V12	Epha2	WT	Middle Aged	Epithelium	32.1078	8.97705
294	Epha5V12	Epha2	WT	Middle Aged	Epithelium	32.2942	9.67391
295	Epha5V12	Epha2	KO	Young Adult	Epithelium	31.708	8.829
296	Epha5V12	Epha2	KO	Young Adult	Epithelium	32.4914	9.17113
297	Epha5V12	Epha2	KO	Young Adult	Epithelium	32.5256	9.39745
298	Epha5V12	Epha2	KO	Middle Aged	Epithelium	32.339	10.028
299	Epha5V12	Epha2	KO	Middle Aged	Epithelium	33.3477	10.8111
300	Epha5V12	Epha2	KO	Middle Aged	Epithelium	32.564	9.6498
301	Epha5V12	Efna5	WT	Young Adult	Epithelium	32.6257	10.0194
302	Epha5V12	Efna5	WT	Young Adult	Epithelium	30.6963	8.07736
303	Epha5V12	Efna5	WT	Young Adult	Epithelium	31.7226	9.16801
304	Epha5V12	Efna5	WT	Middle Aged	Epithelium	31.3413	9.77376
305	Epha5V12	Efna5	WT	Middle Aged	Epithelium	32.3495	10.8737
306	Epha5V12	Efna5	WT	Middle Aged	Epithelium	34.2009	11.313
307	Epha5V12	Efna5	KO	Young Adult	Epithelium	31.6273	8.87083
308	Epha5V12	Efna5	KO	Young Adult	Epithelium	32.1881	9.32508
309	Epha5V12	Efna5	KO	Young Adult	Epithelium	32.446	9.74239
310	Epha5V12	Efna5	KO	Middle Aged	Epithelium	32.8861	10.5737
311	Epha5V12	Efna5	KO	Middle Aged	Epithelium	33.7765	10.7331
312	Epha5V12	Efna5	KO	Middle Aged	Epithelium	35.4052	11.1928
313	Epha5V12	Epha2	WT	Young Adult	Fiber	31.5359	8.49289
314	Epha5V12	Epha2	WT	Young Adult	Fiber	32.0596	9.39522
315	Epha5V12	Epha2	WT	Young Adult	Fiber	33.3218	10.3519
316	Epha5V12	Epha2	WT	Middle Aged	Fiber	34.7525	9.77181
317	Epha5V12	Epha2	WT	Middle Aged	Fiber	34.7978	9.51805
318	Epha5V12	Epha2	WT	Middle Aged	Fiber	36.8949	11.0691
319	Epha5V12	Epha2	KO	Young Adult	Fiber	33.2058	9.77102
320	Epha5V12	Epha2	KO	Young Adult	Fiber	36.1045	11.3187
321	Epha5V12	Epha2	KO	Young Adult	Fiber	34.5939	10.6084
322	Epha5V12	Epha2	KO	Middle Aged	Fiber	34.8243	9.606
323	Epha5V12	Epha2	KO	Middle Aged	Fiber	35.2985	10.0758
324	Epha5V12	Epha2	KO	Middle Aged	Fiber	35.3906	10.0798
325	Epha5V12	Efna5	WT	Young Adult	Fiber	36.2358	11.6329
326	Epha5V12	Efna5	WT	Young Adult	Fiber	33.6997	9.89046
327	Epha5V12	Efna5	WT	Young Adult	Fiber	35.8098	11.167
328	Epha5V12	Efna5	WT	Middle Aged	Fiber	35.0454	9.79391
329	Epha5V12	Efna5	WT	Middle Aged	Fiber	34.5692	10.5882
330	Epha5V12	Efna5	WT	Middle Aged	Fiber	35.6895	10.0468
331	Epha5V12	Efna5	KO	Young Adult	Fiber	34.3219	9.91871
332	Epha5V12	Efna5	KO	Young Adult	Fiber	35.981	11.6012
333	Epha5V12	Efna5	KO	Young Adult	Fiber	35.5468	11.0557
334	Epha5V12	Efna5	KO	Middle Aged	Fiber	36.64	11.4778
335	Epha5V12	Efna5	KO	Middle Aged	Fiber	35.4842	10.5404
336	Epha5V12	Efna5	KO	Middle Aged	Fiber	36.1004	11.343
337	Epha5V14	Epha2	WT	Young Adult	Epithelium	43.191	20.2114
338	Epha5V14	Epha2	WT	Young Adult	Epithelium	43.5054	20.4562
339	Epha5V14	Epha2	WT	Young Adult	Epithelium	41.0341	18.4114
340	Epha5V14	Epha2	WT	Middle Aged	Epithelium	Undetermined	NA
341	Epha5V14	Epha2	WT	Middle Aged	Epithelium	44.3387	21.8493
342	Epha5V14	Epha2	WT	Middle Aged	Epithelium	44.2499	22.0451
343	Epha5V14	Epha2	KO	Young Adult	Epithelium	40.7212	17.5258
344	Epha5V14	Epha2	KO	Young Adult	Epithelium	43.2204	19.9834
345	Epha5V14	Epha2	KO	Young Adult	Epithelium	42.8747	20.3564
346	Epha5V14	Epha2	KO	Middle Aged	Epithelium	Undetermined	NA
347	Epha5V14	Epha2	KO	Middle Aged	Epithelium	39.975	17.2374
348	Epha5V14	Epha2	KO	Middle Aged	Epithelium	41.3797	18.3718
349	Epha5V14	Efna5	WT	Young Adult	Epithelium	39.8034	16.8993
350	Epha5V14	Efna5	WT	Young Adult	Epithelium	39.2392	16.4388
351	Epha5V14	Efna5	WT	Young Adult	Epithelium	Undetermined	NA
352	Epha5V14	Efna5	WT	Middle Aged	Epithelium	41.8318	20.4635
353	Epha5V14	Efna5	WT	Middle Aged	Epithelium	43.4146	21.5226
354	Epha5V14	Efna5	WT	Middle Aged	Epithelium	39.8217	16.8128
355	Epha5V14	Efna5	KO	Young Adult	Epithelium	41.4702	19.3379
356	Epha5V14	Efna5	KO	Young Adult	Epithelium	37.7125	14.8888
357	Epha5V14	Efna5	KO	Young Adult	Epithelium	Undetermined	NA
358	Epha5V14	Efna5	KO	Middle Aged	Epithelium	43.761	21.5231
359	Epha5V14	Efna5	KO	Middle Aged	Epithelium	41.2577	18.9146
360	Epha5V14	Efna5	KO	Middle Aged	Epithelium	Undetermined	NA
361	Epha5V14	Epha2	WT	Young Adult	Fiber	Undetermined	NA
362	Epha5V14	Epha2	WT	Young Adult	Fiber	43.7233	18.7587
363	Epha5V14	Epha2	WT	Young Adult	Fiber	Undetermined	NA
364	Epha5V14	Epha2	WT	Middle Aged	Fiber	42.7461	17.5762
365	Epha5V14	Epha2	WT	Middle Aged	Fiber	Undetermined	NA
366	Epha5V14	Epha2	WT	Middle Aged	Fiber	Undetermined	NA
367	Epha5V14	Epha2	KO	Young Adult	Fiber	39.5158	15.7309
368	Epha5V14	Epha2	KO	Young Adult	Fiber	Undetermined	NA
369	Epha5V14	Epha2	KO	Young Adult	Fiber	Undetermined	NA
370	Epha5V14	Epha2	KO	Middle Aged	Fiber	40.9918	15.7096
371	Epha5V14	Epha2	KO	Middle Aged	Fiber	Undetermined	NA
372	Epha5V14	Epha2	KO	Middle Aged	Fiber	43.3369	17.9146
373	Epha5V14	Efna5	WT	Young Adult	Fiber	Undetermined	NA
374	Epha5V14	Efna5	WT	Young Adult	Fiber	Undetermined	NA
375	Epha5V14	Efna5	WT	Young Adult	Fiber	Undetermined	NA
376	Epha5V14	Efna5	WT	Middle Aged	Fiber	42.8218	17.0417
377	Epha5V14	Efna5	WT	Middle Aged	Fiber	41.9076	17.9446
378	Epha5V14	Efna5	WT	Middle Aged	Fiber	Undetermined	NA
379	Epha5V14	Efna5	KO	Young Adult	Fiber	Undetermined	NA
380	Epha5V14	Efna5	KO	Young Adult	Fiber	37.1549	12.5179
381	Epha5V14	Efna5	KO	Young Adult	Fiber	Undetermined	NA
382	Epha5V14	Efna5	KO	Middle Aged	Fiber	Undetermined	NA
383	Epha5V14	Efna5	KO	Middle Aged	Fiber	Undetermined	NA
384	Epha5V14	Efna5	KO	Middle Aged	Fiber	Undetermined	NA
385	Epha6	Epha2	WT	Young Adult	Epithelium	34.0621	10.284
386	Epha6	Epha2	WT	Young Adult	Epithelium	Undetermined	NA
387	Epha6	Epha2	WT	Young Adult	Epithelium	41.9995	18.5534
388	Epha6	Epha2	WT	Middle Aged	Epithelium	37.9844	14.7937
389	Epha6	Epha2	WT	Middle Aged	Epithelium	Undetermined	NA
390	Epha6	Epha2	WT	Middle Aged	Epithelium	Undetermined	NA
391	Epha6	Epha2	KO	Young Adult	Epithelium	40.7742	16.8552
392	Epha6	Epha2	KO	Young Adult	Epithelium	Undetermined	NA
393	Epha6	Epha2	KO	Young Adult	Epithelium	39.6479	16.0266
394	Epha6	Epha2	KO	Middle Aged	Epithelium	Undetermined	NA
395	Epha6	Epha2	KO	Middle Aged	Epithelium	40.22	17.285
396	Epha6	Epha2	KO	Middle Aged	Epithelium	39.41	15.7938
397	Epha6	Efna5	WT	Young Adult	Epithelium	38.3268	15.5242
398	Epha6	Efna5	WT	Young Adult	Epithelium	34.4787	11.2703
399	Epha6	Efna5	WT	Young Adult	Epithelium	Undetermined	NA
400	Epha6	Efna5	WT	Middle Aged	Epithelium	35.1701	13.2763
401	Epha6	Efna5	WT	Middle Aged	Epithelium	43.0232	21.2778
402	Epha6	Efna5	WT	Middle Aged	Epithelium	Undetermined	NA
403	Epha6	Efna5	KO	Young Adult	Epithelium	40.8722	17.6154
404	Epha6	Efna5	KO	Young Adult	Epithelium	39.3907	16.2289
405	Epha6	Efna5	KO	Young Adult	Epithelium	39.1269	15.5488
406	Epha6	Efna5	KO	Middle Aged	Epithelium	44.6813	21.9671
407	Epha6	Efna5	KO	Middle Aged	Epithelium	42.7338	19.3736
408	Epha6	Efna5	KO	Middle Aged	Epithelium	Undetermined	NA
409	Epha6	Epha2	WT	Young Adult	Fiber	Undetermined	NA
410	Epha6	Epha2	WT	Young Adult	Fiber	Undetermined	NA
411	Epha6	Epha2	WT	Young Adult	Fiber	Undetermined	NA
412	Epha6	Epha2	WT	Middle Aged	Fiber	Undetermined	NA
413	Epha6	Epha2	WT	Middle Aged	Fiber	Undetermined	NA
414	Epha6	Epha2	WT	Middle Aged	Fiber	Undetermined	NA
415	Epha6	Epha2	KO	Young Adult	Fiber	Undetermined	NA
416	Epha6	Epha2	KO	Young Adult	Fiber	Undetermined	NA
417	Epha6	Epha2	KO	Young Adult	Fiber	Undetermined	NA
418	Epha6	Epha2	KO	Middle Aged	Fiber	Undetermined	NA
419	Epha6	Epha2	KO	Middle Aged	Fiber	Undetermined	NA
420	Epha6	Epha2	KO	Middle Aged	Fiber	Undetermined	NA
421	Epha6	Efna5	WT	Young Adult	Fiber	Undetermined	NA
422	Epha6	Efna5	WT	Young Adult	Fiber	Undetermined	NA
423	Epha6	Efna5	WT	Young Adult	Fiber	Undetermined	NA
424	Epha6	Efna5	WT	Middle Aged	Fiber	Undetermined	NA
425	Epha6	Efna5	WT	Middle Aged	Fiber	Undetermined	NA
426	Epha6	Efna5	WT	Middle Aged	Fiber	Undetermined	NA
427	Epha6	Efna5	KO	Young Adult	Fiber	Undetermined	NA
428	Epha6	Efna5	KO	Young Adult	Fiber	Undetermined	NA
429	Epha6	Efna5	KO	Young Adult	Fiber	Undetermined	NA
430	Epha6	Efna5	KO	Middle Aged	Fiber	Undetermined	NA
431	Epha6	Efna5	KO	Middle Aged	Fiber	Undetermined	NA
432	Epha6	Efna5	KO	Middle Aged	Fiber	Undetermined	NA
433	Epha7V1	Epha2	WT	Young Adult	Epithelium	Undetermined	NA
434	Epha7V1	Epha2	WT	Young Adult	Epithelium	Undetermined	NA
435	Epha7V1	Epha2	WT	Young Adult	Epithelium	Undetermined	NA
436	Epha7V1	Epha2	WT	Middle Aged	Epithelium	Undetermined	NA
437	Epha7V1	Epha2	WT	Middle Aged	Epithelium	Undetermined	NA
438	Epha7V1	Epha2	WT	Middle Aged	Epithelium	Undetermined	NA
439	Epha7V1	Epha2	KO	Young Adult	Epithelium	Undetermined	NA
440	Epha7V1	Epha2	KO	Young Adult	Epithelium	Undetermined	NA
441	Epha7V1	Epha2	KO	Young Adult	Epithelium	Undetermined	NA
442	Epha7V1	Epha2	KO	Middle Aged	Epithelium	Undetermined	NA
443	Epha7V1	Epha2	KO	Middle Aged	Epithelium	Undetermined	NA
444	Epha7V1	Epha2	KO	Middle Aged	Epithelium	Undetermined	NA
445	Epha7V1	Efna5	WT	Young Adult	Epithelium	Undetermined	NA
446	Epha7V1	Efna5	WT	Young Adult	Epithelium	Undetermined	NA
447	Epha7V1	Efna5	WT	Young Adult	Epithelium	Undetermined	NA
448	Epha7V1	Efna5	WT	Middle Aged	Epithelium	Undetermined	NA
449	Epha7V1	Efna5	WT	Middle Aged	Epithelium	Undetermined	NA
450	Epha7V1	Efna5	WT	Middle Aged	Epithelium	Undetermined	NA
451	Epha7V1	Efna5	KO	Young Adult	Epithelium	Undetermined	NA
452	Epha7V1	Efna5	KO	Young Adult	Epithelium	Undetermined	NA
453	Epha7V1	Efna5	KO	Young Adult	Epithelium	Undetermined	NA
454	Epha7V1	Efna5	KO	Middle Aged	Epithelium	Undetermined	NA
455	Epha7V1	Efna5	KO	Middle Aged	Epithelium	Undetermined	NA
456	Epha7V1	Efna5	KO	Middle Aged	Epithelium	Undetermined	NA
457	Epha7V1	Epha2	WT	Young Adult	Fiber	Undetermined	NA
458	Epha7V1	Epha2	WT	Young Adult	Fiber	Undetermined	NA
459	Epha7V1	Epha2	WT	Young Adult	Fiber	Undetermined	NA
460	Epha7V1	Epha2	WT	Middle Aged	Fiber	Undetermined	NA
461	Epha7V1	Epha2	WT	Middle Aged	Fiber	Undetermined	NA
462	Epha7V1	Epha2	WT	Middle Aged	Fiber	Undetermined	NA
463	Epha7V1	Epha2	KO	Young Adult	Fiber	Undetermined	NA
464	Epha7V1	Epha2	KO	Young Adult	Fiber	Undetermined	NA
465	Epha7V1	Epha2	KO	Young Adult	Fiber	Undetermined	NA
466	Epha7V1	Epha2	KO	Middle Aged	Fiber	Undetermined	NA
467	Epha7V1	Epha2	KO	Middle Aged	Fiber	Undetermined	NA
468	Epha7V1	Epha2	KO	Middle Aged	Fiber	Undetermined	NA
469	Epha7V1	Efna5	WT	Young Adult	Fiber	Undetermined	NA
470	Epha7V1	Efna5	WT	Young Adult	Fiber	Undetermined	NA
471	Epha7V1	Efna5	WT	Young Adult	Fiber	Undetermined	NA
472	Epha7V1	Efna5	WT	Middle Aged	Fiber	Undetermined	NA
473	Epha7V1	Efna5	WT	Middle Aged	Fiber	Undetermined	NA
474	Epha7V1	Efna5	WT	Middle Aged	Fiber	Undetermined	NA
475	Epha7V1	Efna5	KO	Young Adult	Fiber	Undetermined	NA
476	Epha7V1	Efna5	KO	Young Adult	Fiber	Undetermined	NA
477	Epha7V1	Efna5	KO	Young Adult	Fiber	Undetermined	NA
478	Epha7V1	Efna5	KO	Middle Aged	Fiber	Undetermined	NA
479	Epha7V1	Efna5	KO	Middle Aged	Fiber	Undetermined	NA
480	Epha7V1	Efna5	KO	Middle Aged	Fiber	Undetermined	NA
481	Epha7V2	Epha2	WT	Young Adult	Epithelium	Undetermined	NA
482	Epha7V2	Epha2	WT	Young Adult	Epithelium	Undetermined	NA
483	Epha7V2	Epha2	WT	Young Adult	Epithelium	Undetermined	NA
484	Epha7V2	Epha2	WT	Middle Aged	Epithelium	Undetermined	NA
485	Epha7V2	Epha2	WT	Middle Aged	Epithelium	Undetermined	NA
486	Epha7V2	Epha2	WT	Middle Aged	Epithelium	Undetermined	NA
487	Epha7V2	Epha2	KO	Young Adult	Epithelium	Undetermined	NA
488	Epha7V2	Epha2	KO	Young Adult	Epithelium	Undetermined	NA
489	Epha7V2	Epha2	KO	Young Adult	Epithelium	Undetermined	NA
490	Epha7V2	Epha2	KO	Middle Aged	Epithelium	Undetermined	NA
491	Epha7V2	Epha2	KO	Middle Aged	Epithelium	Undetermined	NA
492	Epha7V2	Epha2	KO	Middle Aged	Epithelium	Undetermined	NA
493	Epha7V2	Efna5	WT	Young Adult	Epithelium	Undetermined	NA
494	Epha7V2	Efna5	WT	Young Adult	Epithelium	Undetermined	NA
495	Epha7V2	Efna5	WT	Young Adult	Epithelium	Undetermined	NA
496	Epha7V2	Efna5	WT	Middle Aged	Epithelium	Undetermined	NA
497	Epha7V2	Efna5	WT	Middle Aged	Epithelium	Undetermined	NA
498	Epha7V2	Efna5	WT	Middle Aged	Epithelium	Undetermined	NA
499	Epha7V2	Efna5	KO	Young Adult	Epithelium	Undetermined	NA
500	Epha7V2	Efna5	KO	Young Adult	Epithelium	Undetermined	NA
501	Epha7V2	Efna5	KO	Young Adult	Epithelium	Undetermined	NA
502	Epha7V2	Efna5	KO	Middle Aged	Epithelium	Undetermined	NA
503	Epha7V2	Efna5	KO	Middle Aged	Epithelium	Undetermined	NA
504	Epha7V2	Efna5	KO	Middle Aged	Epithelium	Undetermined	NA
505	Epha7V2	Epha2	WT	Young Adult	Fiber	Undetermined	NA
506	Epha7V2	Epha2	WT	Young Adult	Fiber	Undetermined	NA
507	Epha7V2	Epha2	WT	Young Adult	Fiber	Undetermined	NA
508	Epha7V2	Epha2	WT	Middle Aged	Fiber	Undetermined	NA
509	Epha7V2	Epha2	WT	Middle Aged	Fiber	Undetermined	NA
510	Epha7V2	Epha2	WT	Middle Aged	Fiber	Undetermined	NA
511	Epha7V2	Epha2	KO	Young Adult	Fiber	Undetermined	NA
512	Epha7V2	Epha2	KO	Young Adult	Fiber	Undetermined	NA
513	Epha7V2	Epha2	KO	Young Adult	Fiber	Undetermined	NA
514	Epha7V2	Epha2	KO	Middle Aged	Fiber	Undetermined	NA
515	Epha7V2	Epha2	KO	Middle Aged	Fiber	Undetermined	NA
516	Epha7V2	Epha2	KO	Middle Aged	Fiber	Undetermined	NA
517	Epha7V2	Efna5	WT	Young Adult	Fiber	Undetermined	NA
518	Epha7V2	Efna5	WT	Young Adult	Fiber	Undetermined	NA
519	Epha7V2	Efna5	WT	Young Adult	Fiber	Undetermined	NA
520	Epha7V2	Efna5	WT	Middle Aged	Fiber	Undetermined	NA
521	Epha7V2	Efna5	WT	Middle Aged	Fiber	Undetermined	NA
522	Epha7V2	Efna5	WT	Middle Aged	Fiber	Undetermined	NA
523	Epha7V2	Efna5	KO	Young Adult	Fiber	Undetermined	NA
524	Epha7V2	Efna5	KO	Young Adult	Fiber	Undetermined	NA
525	Epha7V2	Efna5	KO	Young Adult	Fiber	Undetermined	NA
526	Epha7V2	Efna5	KO	Middle Aged	Fiber	Undetermined	NA
527	Epha7V2	Efna5	KO	Middle Aged	Fiber	Undetermined	NA
528	Epha7V2	Efna5	KO	Middle Aged	Fiber	Undetermined	NA
529	Epha7V3	Epha2	WT	Young Adult	Epithelium	Undetermined	NA
530	Epha7V3	Epha2	WT	Young Adult	Epithelium	Undetermined	NA
531	Epha7V3	Epha2	WT	Young Adult	Epithelium	Undetermined	NA
532	Epha7V3	Epha2	WT	Middle Aged	Epithelium	Undetermined	NA
533	Epha7V3	Epha2	WT	Middle Aged	Epithelium	Undetermined	NA
534	Epha7V3	Epha2	WT	Middle Aged	Epithelium	Undetermined	NA
535	Epha7V3	Epha2	KO	Young Adult	Epithelium	Undetermined	NA
536	Epha7V3	Epha2	KO	Young Adult	Epithelium	Undetermined	NA
537	Epha7V3	Epha2	KO	Young Adult	Epithelium	Undetermined	NA
538	Epha7V3	Epha2	KO	Middle Aged	Epithelium	Undetermined	NA
539	Epha7V3	Epha2	KO	Middle Aged	Epithelium	Undetermined	NA
540	Epha7V3	Epha2	KO	Middle Aged	Epithelium	Undetermined	NA
541	Epha7V3	Efna5	WT	Young Adult	Epithelium	Undetermined	NA
542	Epha7V3	Efna5	WT	Young Adult	Epithelium	Undetermined	NA
543	Epha7V3	Efna5	WT	Young Adult	Epithelium	Undetermined	NA
544	Epha7V3	Efna5	WT	Middle Aged	Epithelium	Undetermined	NA
545	Epha7V3	Efna5	WT	Middle Aged	Epithelium	Undetermined	NA
546	Epha7V3	Efna5	WT	Middle Aged	Epithelium	Undetermined	NA
547	Epha7V3	Efna5	KO	Young Adult	Epithelium	Undetermined	NA
548	Epha7V3	Efna5	KO	Young Adult	Epithelium	Undetermined	NA
549	Epha7V3	Efna5	KO	Young Adult	Epithelium	Undetermined	NA
550	Epha7V3	Efna5	KO	Middle Aged	Epithelium	Undetermined	NA
551	Epha7V3	Efna5	KO	Middle Aged	Epithelium	Undetermined	NA
552	Epha7V3	Efna5	KO	Middle Aged	Epithelium	Undetermined	NA
553	Epha7V3	Epha2	WT	Young Adult	Fiber	Undetermined	NA
554	Epha7V3	Epha2	WT	Young Adult	Fiber	Undetermined	NA
555	Epha7V3	Epha2	WT	Young Adult	Fiber	Undetermined	NA
556	Epha7V3	Epha2	WT	Middle Aged	Fiber	Undetermined	NA
557	Epha7V3	Epha2	WT	Middle Aged	Fiber	Undetermined	NA
558	Epha7V3	Epha2	WT	Middle Aged	Fiber	Undetermined	NA
559	Epha7V3	Epha2	KO	Young Adult	Fiber	Undetermined	NA
560	Epha7V3	Epha2	KO	Young Adult	Fiber	Undetermined	NA
561	Epha7V3	Epha2	KO	Young Adult	Fiber	Undetermined	NA
562	Epha7V3	Epha2	KO	Middle Aged	Fiber	Undetermined	NA
563	Epha7V3	Epha2	KO	Middle Aged	Fiber	Undetermined	NA
564	Epha7V3	Epha2	KO	Middle Aged	Fiber	Undetermined	NA
565	Epha7V3	Efna5	WT	Young Adult	Fiber	Undetermined	NA
566	Epha7V3	Efna5	WT	Young Adult	Fiber	Undetermined	NA
567	Epha7V3	Efna5	WT	Young Adult	Fiber	Undetermined	NA
568	Epha7V3	Efna5	WT	Middle Aged	Fiber	Undetermined	NA
569	Epha7V3	Efna5	WT	Middle Aged	Fiber	Undetermined	NA
570	Epha7V3	Efna5	WT	Middle Aged	Fiber	Undetermined	NA
571	Epha7V3	Efna5	KO	Young Adult	Fiber	Undetermined	NA
572	Epha7V3	Efna5	KO	Young Adult	Fiber	Undetermined	NA
573	Epha7V3	Efna5	KO	Young Adult	Fiber	Undetermined	NA
574	Epha7V3	Efna5	KO	Middle Aged	Fiber	Undetermined	NA
575	Epha7V3	Efna5	KO	Middle Aged	Fiber	Undetermined	NA
576	Epha7V3	Efna5	KO	Middle Aged	Fiber	Undetermined	NA
577	Epha7V4	Epha2	WT	Young Adult	Epithelium	Undetermined	NA
578	Epha7V4	Epha2	WT	Young Adult	Epithelium	Undetermined	NA
579	Epha7V4	Epha2	WT	Young Adult	Epithelium	Undetermined	NA
580	Epha7V4	Epha2	WT	Middle Aged	Epithelium	Undetermined	NA
581	Epha7V4	Epha2	WT	Middle Aged	Epithelium	Undetermined	NA
582	Epha7V4	Epha2	WT	Middle Aged	Epithelium	Undetermined	NA
583	Epha7V4	Epha2	KO	Young Adult	Epithelium	Undetermined	NA
584	Epha7V4	Epha2	KO	Young Adult	Epithelium	Undetermined	NA
585	Epha7V4	Epha2	KO	Young Adult	Epithelium	Undetermined	NA
586	Epha7V4	Epha2	KO	Middle Aged	Epithelium	Undetermined	NA
587	Epha7V4	Epha2	KO	Middle Aged	Epithelium	Undetermined	NA
588	Epha7V4	Epha2	KO	Middle Aged	Epithelium	Undetermined	NA
589	Epha7V4	Efna5	WT	Young Adult	Epithelium	Undetermined	NA
590	Epha7V4	Efna5	WT	Young Adult	Epithelium	Undetermined	NA
591	Epha7V4	Efna5	WT	Young Adult	Epithelium	Undetermined	NA
592	Epha7V4	Efna5	WT	Middle Aged	Epithelium	Undetermined	NA
593	Epha7V4	Efna5	WT	Middle Aged	Epithelium	Undetermined	NA
594	Epha7V4	Efna5	WT	Middle Aged	Epithelium	Undetermined	NA
595	Epha7V4	Efna5	KO	Young Adult	Epithelium	Undetermined	NA
596	Epha7V4	Efna5	KO	Young Adult	Epithelium	Undetermined	NA
597	Epha7V4	Efna5	KO	Young Adult	Epithelium	Undetermined	NA
598	Epha7V4	Efna5	KO	Middle Aged	Epithelium	Undetermined	NA
599	Epha7V4	Efna5	KO	Middle Aged	Epithelium	Undetermined	NA
600	Epha7V4	Efna5	KO	Middle Aged	Epithelium	Undetermined	NA
601	Epha7V4	Epha2	WT	Young Adult	Fiber	Undetermined	NA
602	Epha7V4	Epha2	WT	Young Adult	Fiber	Undetermined	NA
603	Epha7V4	Epha2	WT	Young Adult	Fiber	Undetermined	NA
604	Epha7V4	Epha2	WT	Middle Aged	Fiber	Undetermined	NA
605	Epha7V4	Epha2	WT	Middle Aged	Fiber	Undetermined	NA
606	Epha7V4	Epha2	WT	Middle Aged	Fiber	Undetermined	NA
607	Epha7V4	Epha2	KO	Young Adult	Fiber	Undetermined	NA
608	Epha7V4	Epha2	KO	Young Adult	Fiber	Undetermined	NA
609	Epha7V4	Epha2	KO	Young Adult	Fiber	Undetermined	NA
610	Epha7V4	Epha2	KO	Middle Aged	Fiber	Undetermined	NA
611	Epha7V4	Epha2	KO	Middle Aged	Fiber	Undetermined	NA
612	Epha7V4	Epha2	KO	Middle Aged	Fiber	Undetermined	NA
613	Epha7V4	Efna5	WT	Young Adult	Fiber	Undetermined	NA
614	Epha7V4	Efna5	WT	Young Adult	Fiber	Undetermined	NA
615	Epha7V4	Efna5	WT	Young Adult	Fiber	Undetermined	NA
616	Epha7V4	Efna5	WT	Middle Aged	Fiber	Undetermined	NA
617	Epha7V4	Efna5	WT	Middle Aged	Fiber	Undetermined	NA
618	Epha7V4	Efna5	WT	Middle Aged	Fiber	Undetermined	NA
619	Epha7V4	Efna5	KO	Young Adult	Fiber	Undetermined	NA
620	Epha7V4	Efna5	KO	Young Adult	Fiber	Undetermined	NA
621	Epha7V4	Efna5	KO	Young Adult	Fiber	Undetermined	NA
622	Epha7V4	Efna5	KO	Middle Aged	Fiber	Undetermined	NA
623	Epha7V4	Efna5	KO	Middle Aged	Fiber	Undetermined	NA
624	Epha7V4	Efna5	KO	Middle Aged	Fiber	Undetermined	NA
625	Epha7V5	Epha2	WT	Young Adult	Epithelium	Undetermined	NA
626	Epha7V5	Epha2	WT	Young Adult	Epithelium	Undetermined	NA
627	Epha7V5	Epha2	WT	Young Adult	Epithelium	Undetermined	NA
628	Epha7V5	Epha2	WT	Middle Aged	Epithelium	Undetermined	NA
629	Epha7V5	Epha2	WT	Middle Aged	Epithelium	Undetermined	NA
630	Epha7V5	Epha2	WT	Middle Aged	Epithelium	Undetermined	NA
631	Epha7V5	Epha2	KO	Young Adult	Epithelium	Undetermined	NA
632	Epha7V5	Epha2	KO	Young Adult	Epithelium	Undetermined	NA
633	Epha7V5	Epha2	KO	Young Adult	Epithelium	Undetermined	NA
634	Epha7V5	Epha2	KO	Middle Aged	Epithelium	Undetermined	NA
635	Epha7V5	Epha2	KO	Middle Aged	Epithelium	Undetermined	NA
636	Epha7V5	Epha2	KO	Middle Aged	Epithelium	Undetermined	NA
637	Epha7V5	Efna5	WT	Young Adult	Epithelium	Undetermined	NA
638	Epha7V5	Efna5	WT	Young Adult	Epithelium	Undetermined	NA
639	Epha7V5	Efna5	WT	Young Adult	Epithelium	Undetermined	NA
640	Epha7V5	Efna5	WT	Middle Aged	Epithelium	Undetermined	NA
641	Epha7V5	Efna5	WT	Middle Aged	Epithelium	Undetermined	NA
642	Epha7V5	Efna5	WT	Middle Aged	Epithelium	Undetermined	NA
643	Epha7V5	Efna5	KO	Young Adult	Epithelium	Undetermined	NA
644	Epha7V5	Efna5	KO	Young Adult	Epithelium	Undetermined	NA
645	Epha7V5	Efna5	KO	Young Adult	Epithelium	Undetermined	NA
646	Epha7V5	Efna5	KO	Middle Aged	Epithelium	Undetermined	NA
647	Epha7V5	Efna5	KO	Middle Aged	Epithelium	Undetermined	NA
648	Epha7V5	Efna5	KO	Middle Aged	Epithelium	Undetermined	NA
649	Epha7V5	Epha2	WT	Young Adult	Fiber	Undetermined	NA
650	Epha7V5	Epha2	WT	Young Adult	Fiber	Undetermined	NA
651	Epha7V5	Epha2	WT	Young Adult	Fiber	Undetermined	NA
652	Epha7V5	Epha2	WT	Middle Aged	Fiber	Undetermined	NA
653	Epha7V5	Epha2	WT	Middle Aged	Fiber	Undetermined	NA
654	Epha7V5	Epha2	WT	Middle Aged	Fiber	Undetermined	NA
655	Epha7V5	Epha2	KO	Young Adult	Fiber	Undetermined	NA
656	Epha7V5	Epha2	KO	Young Adult	Fiber	Undetermined	NA
657	Epha7V5	Epha2	KO	Young Adult	Fiber	Undetermined	NA
658	Epha7V5	Epha2	KO	Middle Aged	Fiber	Undetermined	NA
659	Epha7V5	Epha2	KO	Middle Aged	Fiber	Undetermined	NA
660	Epha7V5	Epha2	KO	Middle Aged	Fiber	Undetermined	NA
661	Epha7V5	Efna5	WT	Young Adult	Fiber	Undetermined	NA
662	Epha7V5	Efna5	WT	Young Adult	Fiber	Undetermined	NA
663	Epha7V5	Efna5	WT	Young Adult	Fiber	Undetermined	NA
664	Epha7V5	Efna5	WT	Middle Aged	Fiber	Undetermined	NA
665	Epha7V5	Efna5	WT	Middle Aged	Fiber	Undetermined	NA
666	Epha7V5	Efna5	WT	Middle Aged	Fiber	Undetermined	NA
667	Epha7V5	Efna5	KO	Young Adult	Fiber	Undetermined	NA
668	Epha7V5	Efna5	KO	Young Adult	Fiber	Undetermined	NA
669	Epha7V5	Efna5	KO	Young Adult	Fiber	Undetermined	NA
670	Epha7V5	Efna5	KO	Middle Aged	Fiber	Undetermined	NA
671	Epha7V5	Efna5	KO	Middle Aged	Fiber	Undetermined	NA
672	Epha7V5	Efna5	KO	Middle Aged	Fiber	Undetermined	NA
673	Epha7V6	Epha2	WT	Young Adult	Epithelium	Undetermined	NA
674	Epha7V6	Epha2	WT	Young Adult	Epithelium	Undetermined	NA
675	Epha7V6	Epha2	WT	Young Adult	Epithelium	Undetermined	NA
676	Epha7V6	Epha2	WT	Middle Aged	Epithelium	Undetermined	NA
677	Epha7V6	Epha2	WT	Middle Aged	Epithelium	Undetermined	NA
678	Epha7V6	Epha2	WT	Middle Aged	Epithelium	Undetermined	NA
679	Epha7V6	Epha2	KO	Young Adult	Epithelium	Undetermined	NA
680	Epha7V6	Epha2	KO	Young Adult	Epithelium	Undetermined	NA
681	Epha7V6	Epha2	KO	Young Adult	Epithelium	Undetermined	NA
682	Epha7V6	Epha2	KO	Middle Aged	Epithelium	Undetermined	NA
683	Epha7V6	Epha2	KO	Middle Aged	Epithelium	Undetermined	NA
684	Epha7V6	Epha2	KO	Middle Aged	Epithelium	Undetermined	NA
685	Epha7V6	Efna5	WT	Young Adult	Epithelium	Undetermined	NA
686	Epha7V6	Efna5	WT	Young Adult	Epithelium	Undetermined	NA
687	Epha7V6	Efna5	WT	Young Adult	Epithelium	Undetermined	NA
688	Epha7V6	Efna5	WT	Middle Aged	Epithelium	Undetermined	NA
689	Epha7V6	Efna5	WT	Middle Aged	Epithelium	Undetermined	NA
690	Epha7V6	Efna5	WT	Middle Aged	Epithelium	Undetermined	NA
691	Epha7V6	Efna5	KO	Young Adult	Epithelium	Undetermined	NA
692	Epha7V6	Efna5	KO	Young Adult	Epithelium	Undetermined	NA
693	Epha7V6	Efna5	KO	Young Adult	Epithelium	Undetermined	NA
694	Epha7V6	Efna5	KO	Middle Aged	Epithelium	Undetermined	NA
695	Epha7V6	Efna5	KO	Middle Aged	Epithelium	Undetermined	NA
696	Epha7V6	Efna5	KO	Middle Aged	Epithelium	Undetermined	NA
697	Epha7V6	Epha2	WT	Young Adult	Fiber	Undetermined	NA
698	Epha7V6	Epha2	WT	Young Adult	Fiber	Undetermined	NA
699	Epha7V6	Epha2	WT	Young Adult	Fiber	Undetermined	NA
700	Epha7V6	Epha2	WT	Middle Aged	Fiber	Undetermined	NA
701	Epha7V6	Epha2	WT	Middle Aged	Fiber	Undetermined	NA
702	Epha7V6	Epha2	WT	Middle Aged	Fiber	Undetermined	NA
703	Epha7V6	Epha2	KO	Young Adult	Fiber	Undetermined	NA
704	Epha7V6	Epha2	KO	Young Adult	Fiber	Undetermined	NA
705	Epha7V6	Epha2	KO	Young Adult	Fiber	Undetermined	NA
706	Epha7V6	Epha2	KO	Middle Aged	Fiber	Undetermined	NA
707	Epha7V6	Epha2	KO	Middle Aged	Fiber	Undetermined	NA
708	Epha7V6	Epha2	KO	Middle Aged	Fiber	Undetermined	NA
709	Epha7V6	Efna5	WT	Young Adult	Fiber	Undetermined	NA
710	Epha7V6	Efna5	WT	Young Adult	Fiber	Undetermined	NA
711	Epha7V6	Efna5	WT	Young Adult	Fiber	Undetermined	NA
712	Epha7V6	Efna5	WT	Middle Aged	Fiber	Undetermined	NA
713	Epha7V6	Efna5	WT	Middle Aged	Fiber	Undetermined	NA
714	Epha7V6	Efna5	WT	Middle Aged	Fiber	Undetermined	NA
715	Epha7V6	Efna5	KO	Young Adult	Fiber	Undetermined	NA
716	Epha7V6	Efna5	KO	Young Adult	Fiber	Undetermined	NA
717	Epha7V6	Efna5	KO	Young Adult	Fiber	Undetermined	NA
718	Epha7V6	Efna5	KO	Middle Aged	Fiber	Undetermined	NA
719	Epha7V6	Efna5	KO	Middle Aged	Fiber	Undetermined	NA
720	Epha7V6	Efna5	KO	Middle Aged	Fiber	Undetermined	NA
721	Epha8V1/2	Epha2	WT	Young Adult	Epithelium	31.3632	8.43431
722	Epha8V1/2	Epha2	WT	Young Adult	Epithelium	34.7724	12.259
723	Epha8V1/2	Epha2	WT	Young Adult	Epithelium	35.3243	12.2104
724	Epha8V1/2	Epha2	WT	Middle Aged	Epithelium	36.6011	13.9262
725	Epha8V1/2	Epha2	WT	Middle Aged	Epithelium	35.5236	12.6311
726	Epha8V1/2	Epha2	WT	Middle Aged	Epithelium	35.1615	12.4302
727	Epha8V1/2	Epha2	KO	Young Adult	Epithelium	34.3293	11.8114
728	Epha8V1/2	Epha2	KO	Young Adult	Epithelium	35.3187	12.6705
729	Epha8V1/2	Epha2	KO	Young Adult	Epithelium	32.7904	10.2044
730	Epha8V1/2	Epha2	KO	Middle Aged	Epithelium	34.5825	12.563
731	Epha8V1/2	Epha2	KO	Middle Aged	Epithelium	34.8932	12.5154
732	Epha8V1/2	Epha2	KO	Middle Aged	Epithelium	35.0919	12.1309
733	Epha8V1/2	Efna5	WT	Young Adult	Epithelium	34.9434	12.8222
734	Epha8V1/2	Efna5	WT	Young Adult	Epithelium	31.4397	9.2159
735	Epha8V1/2	Efna5	WT	Young Adult	Epithelium	35.2045	12.8295
736	Epha8V1/2	Efna5	WT	Middle Aged	Epithelium	30.8185	9.00329
737	Epha8V1/2	Efna5	WT	Middle Aged	Epithelium	35.778	13.9545
738	Epha8V1/2	Efna5	WT	Middle Aged	Epithelium	38.0197	15.2649
739	Epha8V1/2	Efna5	KO	Young Adult	Epithelium	34.9532	12.3967
740	Epha8V1/2	Efna5	KO	Young Adult	Epithelium	36.2632	13.296
741	Epha8V1/2	Efna5	KO	Young Adult	Epithelium	34.7796	11.7689
742	Epha8V1/2	Efna5	KO	Middle Aged	Epithelium	34.8429	12.3221
743	Epha8V1/2	Efna5	KO	Middle Aged	Epithelium	35.3541	12.5914
744	Epha8V1/2	Efna5	KO	Middle Aged	Epithelium	38.0466	13.9794
745	Epha8V1/2	Epha2	WT	Young Adult	Fiber	35.3213	11.131
746	Epha8V1/2	Epha2	WT	Young Adult	Fiber	34.7121	10.6137
747	Epha8V1/2	Epha2	WT	Young Adult	Fiber	34.7178	10.6171
748	Epha8V1/2	Epha2	WT	Middle Aged	Fiber	36.3716	11.4056
749	Epha8V1/2	Epha2	WT	Middle Aged	Fiber	36.0983	11.1773
750	Epha8V1/2	Epha2	WT	Middle Aged	Fiber	38.015	12.6427
751	Epha8V1/2	Epha2	KO	Young Adult	Fiber	35.3592	12.1097
752	Epha8V1/2	Epha2	KO	Young Adult	Fiber	35.9746	12.5057
753	Epha8V1/2	Epha2	KO	Young Adult	Fiber	36.7557	13.0666
754	Epha8V1/2	Epha2	KO	Middle Aged	Fiber	35.4081	10.7936
755	Epha8V1/2	Epha2	KO	Middle Aged	Fiber	35.919	11.2912
756	Epha8V1/2	Epha2	KO	Middle Aged	Fiber	36.5896	11.6708
757	Epha8V1/2	Efna5	WT	Young Adult	Fiber	35.1607	10.8983
758	Epha8V1/2	Efna5	WT	Young Adult	Fiber	36.943	13.4243
759	Epha8V1/2	Efna5	WT	Young Adult	Fiber	37.0987	13.2836
760	Epha8V1/2	Efna5	WT	Middle Aged	Fiber	35.67	10.6906
761	Epha8V1/2	Efna5	WT	Middle Aged	Fiber	35.6976	10.6997
762	Epha8V1/2	Efna5	WT	Middle Aged	Fiber	36.4805	12.2977
763	Epha8V1/2	Efna5	KO	Young Adult	Fiber	41.5123	17.2287
764	Epha8V1/2	Efna5	KO	Young Adult	Fiber	36.8971	12.7499
765	Epha8V1/2	Efna5	KO	Young Adult	Fiber	38.2411	14.1245
766	Epha8V1/2	Efna5	KO	Middle Aged	Fiber	36.7626	11.8947
767	Epha8V1/2	Efna5	KO	Middle Aged	Fiber	37.8339	12.8791
768	Epha8V1/2	Efna5	KO	Middle Aged	Fiber	37.3439	12.2796
769	Ephb1V1	Epha2	WT	Young Adult	Epithelium	31.93	9.05794
770	Ephb1V1	Epha2	WT	Young Adult	Epithelium	33.954	11.1647
771	Ephb1V1	Epha2	WT	Young Adult	Epithelium	34.3419	11.6959
772	Ephb1V1	Epha2	WT	Middle Aged	Epithelium	35.1038	12.4696
773	Ephb1V1	Epha2	WT	Middle Aged	Epithelium	34.2281	11.3341
774	Ephb1V1	Epha2	WT	Middle Aged	Epithelium	33.1124	10.5391
775	Ephb1V1	Epha2	KO	Young Adult	Epithelium	33.331	10.7449
776	Ephb1V1	Epha2	KO	Young Adult	Epithelium	34.4599	11.8633
777	Ephb1V1	Epha2	KO	Young Adult	Epithelium	34.4155	11.8596
778	Ephb1V1	Epha2	KO	Middle Aged	Epithelium	34.0134	11.9544
779	Ephb1V1	Epha2	KO	Middle Aged	Epithelium	34.551	12.2208
780	Ephb1V1	Epha2	KO	Middle Aged	Epithelium	33.8198	10.954
781	Ephb1V1	Efna5	WT	Young Adult	Epithelium	34.1459	11.9322
782	Ephb1V1	Efna5	WT	Young Adult	Epithelium	31.9314	9.83309
783	Ephb1V1	Efna5	WT	Young Adult	Epithelium	33.96	11.5417
784	Ephb1V1	Efna5	WT	Middle Aged	Epithelium	31.6455	9.84834
785	Ephb1V1	Efna5	WT	Middle Aged	Epithelium	34.6058	12.9935
786	Ephb1V1	Efna5	WT	Middle Aged	Epithelium	36.9984	14.3175
787	Ephb1V1	Efna5	KO	Young Adult	Epithelium	34.5604	12.1762
788	Ephb1V1	Efna5	KO	Young Adult	Epithelium	33.7561	11.4635
789	Ephb1V1	Efna5	KO	Young Adult	Epithelium	34.5202	11.9793
790	Ephb1V1	Efna5	KO	Middle Aged	Epithelium	33.32	11.2323
791	Ephb1V1	Efna5	KO	Middle Aged	Epithelium	35.7182	13.1548
792	Ephb1V1	Efna5	KO	Middle Aged	Epithelium	38.8625	14.8229
793	Ephb1V1	Epha2	WT	Young Adult	Fiber	34.8266	11.1128
794	Ephb1V1	Epha2	WT	Young Adult	Fiber	34.3229	10.5234
795	Ephb1V1	Epha2	WT	Young Adult	Fiber	34.4649	10.6833
796	Ephb1V1	Epha2	WT	Middle Aged	Fiber	33.8603	8.78528
797	Ephb1V1	Epha2	WT	Middle Aged	Fiber	34.7654	9.8058
798	Ephb1V1	Epha2	WT	Middle Aged	Fiber	36.8713	11.5076
799	Ephb1V1	Epha2	KO	Young Adult	Fiber	34.3384	11.2601
800	Ephb1V1	Epha2	KO	Young Adult	Fiber	35.3029	11.8556
801	Ephb1V1	Epha2	KO	Young Adult	Fiber	33.8728	10.2037
802	Ephb1V1	Epha2	KO	Middle Aged	Fiber	34.2709	9.58051
803	Ephb1V1	Epha2	KO	Middle Aged	Fiber	33.0672	8.41957
804	Ephb1V1	Epha2	KO	Middle Aged	Fiber	34.9967	9.90033
805	Ephb1V1	Efna5	WT	Young Adult	Fiber	34.6113	10.3144
806	Ephb1V1	Efna5	WT	Young Adult	Fiber	34.2116	10.4211
807	Ephb1V1	Efna5	WT	Young Adult	Fiber	36.308	12.5221
808	Ephb1V1	Efna5	WT	Middle Aged	Fiber	33.3223	8.0153
809	Ephb1V1	Efna5	WT	Middle Aged	Fiber	34.3347	9.31654
810	Ephb1V1	Efna5	WT	Middle Aged	Fiber	34.1431	9.35739
811	Ephb1V1	Efna5	KO	Young Adult	Fiber	33.7403	10.0062
812	Ephb1V1	Efna5	KO	Young Adult	Fiber	34.3987	10.4051
813	Ephb1V1	Efna5	KO	Young Adult	Fiber	33.3716	9.38863
814	Ephb1V1	Efna5	KO	Middle Aged	Fiber	33.7061	8.74521
815	Ephb1V1	Efna5	KO	Middle Aged	Fiber	35.38	10.15
816	Ephb1V1	Efna5	KO	Middle Aged	Fiber	34.8175	9.65113
817	Ephb2V1/2	Epha2	WT	Young Adult	Epithelium	29.2084	6.1462
818	Ephb2V1/2	Epha2	WT	Young Adult	Epithelium	29.0232	6.43829
819	Ephb2V1/2	Epha2	WT	Young Adult	Epithelium	28.8279	5.83795
820	Ephb2V1/2	Epha2	WT	Middle Aged	Epithelium	30.46	7.52383
821	Ephb2V1/2	Epha2	WT	Middle Aged	Epithelium	29.0591	6.05668
822	Ephb2V1/2	Epha2	WT	Middle Aged	Epithelium	28.9948	6.27668
823	Ephb2V1/2	Epha2	KO	Young Adult	Epithelium	28.0325	5.20933
824	Ephb2V1/2	Epha2	KO	Young Adult	Epithelium	28.5591	5.59921
825	Ephb2V1/2	Epha2	KO	Young Adult	Epithelium	27.8975	5.37754
826	Ephb2V1/2	Epha2	KO	Middle Aged	Epithelium	28.3496	6.08785
827	Ephb2V1/2	Epha2	KO	Middle Aged	Epithelium	29.1036	6.85016
828	Ephb2V1/2	Epha2	KO	Middle Aged	Epithelium	29.0025	5.89586
829	Ephb2V1/2	Efna5	WT	Young Adult	Epithelium	28.5827	5.73791
830	Ephb2V1/2	Efna5	WT	Young Adult	Epithelium	28.2735	5.58515
831	Ephb2V1/2	Efna5	WT	Young Adult	Epithelium	28.5763	5.96292
832	Ephb2V1/2	Efna5	WT	Middle Aged	Epithelium	27.9214	6.32168
833	Ephb2V1/2	Efna5	WT	Middle Aged	Epithelium	28.3201	6.15222
834	Ephb2V1/2	Efna5	WT	Middle Aged	Epithelium	30.0814	7.12211
835	Ephb2V1/2	Efna5	KO	Young Adult	Epithelium	28.2801	5.33662
836	Ephb2V1/2	Efna5	KO	Young Adult	Epithelium	27.992	5.5237
837	Ephb2V1/2	Efna5	KO	Young Adult	Epithelium	28.8582	6.15117
838	Ephb2V1/2	Efna5	KO	Middle Aged	Epithelium	29.0057	6.7757
839	Ephb2V1/2	Efna5	KO	Middle Aged	Epithelium	30.1044	6.27439
840	Ephb2V1/2	Efna5	KO	Middle Aged	Epithelium	30.8741	6.58502
841	Ephb2V1/2	Epha2	WT	Young Adult	Fiber	32.3892	8.2128
842	Ephb2V1/2	Epha2	WT	Young Adult	Fiber	32.2573	8.30697
843	Ephb2V1/2	Epha2	WT	Young Adult	Fiber	32.834	8.49644
844	Ephb2V1/2	Epha2	WT	Middle Aged	Fiber	35.8996	10.3438
845	Ephb2V1/2	Epha2	WT	Middle Aged	Fiber	35.8605	10.1623
846	Ephb2V1/2	Epha2	WT	Middle Aged	Fiber	35.158	9.01675
847	Ephb2V1/2	Epha2	KO	Young Adult	Fiber	32.4782	8.71616
848	Ephb2V1/2	Epha2	KO	Young Adult	Fiber	31.9518	8.48241
849	Ephb2V1/2	Epha2	KO	Young Adult	Fiber	32.0534	7.95254
850	Ephb2V1/2	Epha2	KO	Middle Aged	Fiber	33.2184	7.88494
851	Ephb2V1/2	Epha2	KO	Middle Aged	Fiber	33.7018	8.27588
852	Ephb2V1/2	Epha2	KO	Middle Aged	Fiber	33.1198	7.42802
853	Ephb2V1/2	Efna5	WT	Young Adult	Fiber	32.7774	8.80245
854	Ephb2V1/2	Efna5	WT	Young Adult	Fiber	32.2589	9.02906
855	Ephb2V1/2	Efna5	WT	Young Adult	Fiber	31.9455	8.30795
856	Ephb2V1/2	Efna5	WT	Middle Aged	Fiber	34.0439	8.61884
857	Ephb2V1/2	Efna5	WT	Middle Aged	Fiber	34.0444	8.48164
858	Ephb2V1/2	Efna5	WT	Middle Aged	Fiber	33.7045	8.45359
859	Ephb2V1/2	Efna5	KO	Young Adult	Fiber	33.3082	8.98748
860	Ephb2V1/2	Efna5	KO	Young Adult	Fiber	31.5964	7.97738
861	Ephb2V1/2	Efna5	KO	Young Adult	Fiber	33.7734	9.32723
862	Ephb2V1/2	Efna5	KO	Middle Aged	Fiber	34.5748	9.15478
863	Ephb2V1/2	Efna5	KO	Middle Aged	Fiber	33.7544	8.67867
864	Ephb2V1/2	Efna5	KO	Middle Aged	Fiber	36.225	10.8201
865	Ephb3	Epha2	WT	Young Adult	Epithelium	28.7693	6.00968
866	Ephb3	Epha2	WT	Young Adult	Epithelium	28.8603	6.13857
867	Ephb3	Epha2	WT	Young Adult	Epithelium	28.67	5.8079
868	Ephb3	Epha2	WT	Middle Aged	Epithelium	28.3164	5.81224
869	Ephb3	Epha2	WT	Middle Aged	Epithelium	28.1505	5.43588
870	Ephb3	Epha2	WT	Middle Aged	Epithelium	27.8479	5.26803
871	Ephb3	Epha2	KO	Young Adult	Epithelium	27.4843	4.93096
872	Ephb3	Epha2	KO	Young Adult	Epithelium	28.5781	5.25889
873	Ephb3	Epha2	KO	Young Adult	Epithelium	27.6762	5.22123
874	Ephb3	Epha2	KO	Middle Aged	Epithelium	26.7046	4.66818
875	Ephb3	Epha2	KO	Middle Aged	Epithelium	27.6367	5.23223
876	Ephb3	Epha2	KO	Middle Aged	Epithelium	27.5831	4.9539
877	Ephb3	Efna5	WT	Young Adult	Epithelium	27.4432	5.01363
878	Ephb3	Efna5	WT	Young Adult	Epithelium	28.0165	5.48159
879	Ephb3	Efna5	WT	Young Adult	Epithelium	27.9382	5.58391
880	Ephb3	Efna5	WT	Middle Aged	Epithelium	26.401	4.99384
881	Ephb3	Efna5	WT	Middle Aged	Epithelium	26.4963	4.90274
882	Ephb3	Efna5	WT	Middle Aged	Epithelium	28.2785	5.81179
883	Ephb3	Efna5	KO	Young Adult	Epithelium	27.375	4.79502
884	Ephb3	Efna5	KO	Young Adult	Epithelium	27.9001	5.3678
885	Ephb3	Efna5	KO	Young Adult	Epithelium	27.3885	4.88282
886	Ephb3	Efna5	KO	Middle Aged	Epithelium	27.0472	5.10879
887	Ephb3	Efna5	KO	Middle Aged	Epithelium	27.37	4.97292
888	Ephb3	Efna5	KO	Middle Aged	Epithelium	28.7912	5.06427
889	Ephb3	Epha2	WT	Young Adult	Fiber	34.2064	10.2342
890	Ephb3	Epha2	WT	Young Adult	Fiber	33.73	9.98151
891	Ephb3	Epha2	WT	Young Adult	Fiber	32.8855	8.87093
892	Ephb3	Epha2	WT	Middle Aged	Fiber	33.835	8.94827
893	Ephb3	Epha2	WT	Middle Aged	Fiber	33.46	7.88433
894	Ephb3	Epha2	WT	Middle Aged	Fiber	33.9445	9.09852
895	Ephb3	Epha2	KO	Young Adult	Fiber	33.478	9.59589
896	Ephb3	Epha2	KO	Young Adult	Fiber	32.9494	9.49622
897	Ephb3	Epha2	KO	Young Adult	Fiber	32.6	8.59605
898	Ephb3	Epha2	KO	Middle Aged	Fiber	32.7731	7.5494
899	Ephb3	Epha2	KO	Middle Aged	Fiber	32.8009	7.86882
900	Ephb3	Epha2	KO	Middle Aged	Fiber	32.5476	7.51341
901	Ephb3	Efna5	WT	Young Adult	Fiber	33	9.15564
902	Ephb3	Efna5	WT	Young Adult	Fiber	32.9043	9.45309
903	Ephb3	Efna5	WT	Young Adult	Fiber	32.8801	9.32242
904	Ephb3	Efna5	WT	Middle Aged	Fiber	33.1672	8.39511
905	Ephb3	Efna5	WT	Middle Aged	Fiber	33.5343	8.4074
906	Ephb3	Efna5	WT	Middle Aged	Fiber	34.1928	9.2564
907	Ephb3	Efna5	KO	Young Adult	Fiber	33.1626	9.20968
908	Ephb3	Efna5	KO	Young Adult	Fiber	32.23	9.1066
909	Ephb3	Efna5	KO	Young Adult	Fiber	33.7484	9.49432
910	Ephb3	Efna5	KO	Middle Aged	Fiber	34.2323	9.3957
911	Ephb3	Efna5	KO	Middle Aged	Fiber	33.4563	8.61047
912	Ephb3	Efna5	KO	Middle Aged	Fiber	34.1733	9.01592
913	Ephb4V1	Epha2	WT	Young Adult	Epithelium	30.7427	8.43999
914	Ephb4V1	Epha2	WT	Young Adult	Epithelium	30.6529	8.00878
915	Ephb4V1	Epha2	WT	Young Adult	Epithelium	30.4818	8.00789
916	Ephb4V1	Epha2	WT	Middle Aged	Epithelium	31.5221	8.93329
917	Ephb4V1	Epha2	WT	Middle Aged	Epithelium	30.6342	7.9538
918	Ephb4V1	Epha2	WT	Middle Aged	Epithelium	30.3535	7.76101
919	Ephb4V1	Epha2	KO	Young Adult	Epithelium	29.6735	7.01761
920	Ephb4V1	Epha2	KO	Young Adult	Epithelium	30.3849	7.53841
921	Ephb4V1	Epha2	KO	Young Adult	Epithelium	30.0175	7.55973
922	Ephb4V1	Epha2	KO	Middle Aged	Epithelium	29.4544	7.45728
923	Ephb4V1	Epha2	KO	Middle Aged	Epithelium	30.8392	8.46959
924	Ephb4V1	Epha2	KO	Middle Aged	Epithelium	30.8423	7.85244
925	Ephb4V1	Efna5	WT	Young Adult	Epithelium	30.413	8.19332
926	Ephb4V1	Efna5	WT	Young Adult	Epithelium	30.2204	7.78671
927	Ephb4V1	Efna5	WT	Young Adult	Epithelium	30.4108	7.99998
928	Ephb4V1	Efna5	WT	Middle Aged	Epithelium	29.5263	7.95178
929	Ephb4V1	Efna5	WT	Middle Aged	Epithelium	29.1264	7.56649
930	Ephb4V1	Efna5	WT	Middle Aged	Epithelium	30.9985	8.23679
931	Ephb4V1	Efna5	KO	Young Adult	Epithelium	30.2018	8.00194
932	Ephb4V1	Efna5	KO	Young Adult	Epithelium	29.9036	7.35429
933	Ephb4V1	Efna5	KO	Young Adult	Epithelium	30.5218	7.72662
934	Ephb4V1	Efna5	KO	Middle Aged	Epithelium	30.2402	8.12568
935	Ephb4V1	Efna5	KO	Middle Aged	Epithelium	30.4619	7.75716
936	Ephb4V1	Efna5	KO	Middle Aged	Epithelium	32.6112	8.62138
937	Ephb4V1	Epha2	WT	Young Adult	Fiber	35.251	10.89
938	Ephb4V1	Epha2	WT	Young Adult	Fiber	35.2881	10.8408
939	Ephb4V1	Epha2	WT	Young Adult	Fiber	34.9985	10.7671
940	Ephb4V1	Epha2	WT	Middle Aged	Fiber	34.4245	9.54823
941	Ephb4V1	Epha2	WT	Middle Aged	Fiber	34.1223	9.20317
942	Ephb4V1	Epha2	WT	Middle Aged	Fiber	35.6688	9.88874
943	Ephb4V1	Epha2	KO	Young Adult	Fiber	33.6772	10.144
944	Ephb4V1	Epha2	KO	Young Adult	Fiber	36.0519	11.2745
945	Ephb4V1	Epha2	KO	Young Adult	Fiber	33.9941	10.298
946	Ephb4V1	Epha2	KO	Middle Aged	Fiber	33.4779	8.39533
947	Ephb4V1	Epha2	KO	Middle Aged	Fiber	32.7918	8.09802
948	Ephb4V1	Epha2	KO	Middle Aged	Fiber	33.7242	8.68226
949	Ephb4V1	Efna5	WT	Young Adult	Fiber	35.8819	11.6822
950	Ephb4V1	Efna5	WT	Young Adult	Fiber	35.0475	11.5715
951	Ephb4V1	Efna5	WT	Young Adult	Fiber	35.3599	11.0049
952	Ephb4V1	Efna5	WT	Middle Aged	Fiber	34.8145	9.69938
953	Ephb4V1	Efna5	WT	Middle Aged	Fiber	33.4475	9.79291
954	Ephb4V1	Efna5	WT	Middle Aged	Fiber	33.18	8.16848
955	Ephb4V1	Efna5	KO	Young Adult	Fiber	35.123	11.0927
956	Ephb4V1	Efna5	KO	Young Adult	Fiber	35.8124	11.7947
957	Ephb4V1	Efna5	KO	Young Adult	Fiber	34.1942	10.1107
958	Ephb4V1	Efna5	KO	Middle Aged	Fiber	33.8509	9.00868
959	Ephb4V1	Efna5	KO	Middle Aged	Fiber	32.923	8.14147
960	Ephb4V1	Efna5	KO	Middle Aged	Fiber	34.301	9.87398
961	Ephb4V2	Epha2	WT	Young Adult	Epithelium	27.7161	4.66865
962	Ephb4V2	Epha2	WT	Young Adult	Epithelium	27.0715	4.3356
963	Ephb4V2	Epha2	WT	Young Adult	Epithelium	27.2767	4.61261
964	Ephb4V2	Epha2	WT	Middle Aged	Epithelium	28.1835	5.53309
965	Ephb4V2	Epha2	WT	Middle Aged	Epithelium	27.6121	4.75709
966	Ephb4V2	Epha2	WT	Middle Aged	Epithelium	26.9614	4.44011
967	Ephb4V2	Epha2	KO	Young Adult	Epithelium	26.3826	3.65944
968	Ephb4V2	Epha2	KO	Young Adult	Epithelium	26.8575	4.18651
969	Ephb4V2	Epha2	KO	Young Adult	Epithelium	26.7127	4.02271
970	Ephb4V2	Epha2	KO	Middle Aged	Epithelium	26.4173	4.37628
971	Ephb4V2	Epha2	KO	Middle Aged	Epithelium	27.4233	5.10914
972	Ephb4V2	Epha2	KO	Middle Aged	Epithelium	27.1123	4.36521
973	Ephb4V2	Efna5	WT	Young Adult	Epithelium	26.8925	4.57461
974	Ephb4V2	Efna5	WT	Young Adult	Epithelium	26.4588	4.35897
975	Ephb4V2	Efna5	WT	Young Adult	Epithelium	26.8113	4.30206
976	Ephb4V2	Efna5	WT	Middle Aged	Epithelium	26.0544	4.61919
977	Ephb4V2	Efna5	WT	Middle Aged	Epithelium	25.8766	4.31417
978	Ephb4V2	Efna5	WT	Middle Aged	Epithelium	27.5223	4.9708
979	Ephb4V2	Efna5	KO	Young Adult	Epithelium	26.688	4.21775
980	Ephb4V2	Efna5	KO	Young Adult	Epithelium	26.5618	4.16584
981	Ephb4V2	Efna5	KO	Young Adult	Epithelium	26.7517	4.11198
982	Ephb4V2	Efna5	KO	Middle Aged	Epithelium	26.6394	4.60327
983	Ephb4V2	Efna5	KO	Middle Aged	Epithelium	27.0152	4.35343
984	Ephb4V2	Efna5	KO	Middle Aged	Epithelium	29.06	5.02874
985	Ephb4V2	Epha2	WT	Young Adult	Fiber	33.2062	9.28532
986	Ephb4V2	Epha2	WT	Young Adult	Fiber	32.847	8.83297
987	Ephb4V2	Epha2	WT	Young Adult	Fiber	31.9097	8.18551
988	Ephb4V2	Epha2	WT	Middle Aged	Fiber	32.839	7.88113
989	Ephb4V2	Epha2	WT	Middle Aged	Fiber	32.3284	7.44637
990	Ephb4V2	Epha2	WT	Middle Aged	Fiber	32.9122	8.05456
991	Ephb4V2	Epha2	KO	Young Adult	Fiber	31.9092	8.62821
992	Ephb4V2	Epha2	KO	Young Adult	Fiber	32.0916	8.47108
993	Ephb4V2	Epha2	KO	Young Adult	Fiber	32.5778	8.65221
994	Ephb4V2	Epha2	KO	Middle Aged	Fiber	31.8101	7.17147
995	Ephb4V2	Epha2	KO	Middle Aged	Fiber	32.4058	7.69513
996	Ephb4V2	Epha2	KO	Middle Aged	Fiber	32.1014	7.12407
997	Ephb4V2	Efna5	WT	Young Adult	Fiber	33.1439	8.74079
998	Ephb4V2	Efna5	WT	Young Adult	Fiber	32.9819	9.35788
999	Ephb4V2	Efna5	WT	Young Adult	Fiber	32.42	8.63223
1000	Ephb4V2	Efna5	WT	Middle Aged	Fiber	31.5764	6.49464
1001	Ephb4V2	Efna5	WT	Middle Aged	Fiber	32.3263	7.53039
1002	Ephb4V2	Efna5	WT	Middle Aged	Fiber	32.0644	7.40883
1003	Ephb4V2	Efna5	KO	Young Adult	Fiber	32.87	9.03516
1004	Ephb4V2	Efna5	KO	Young Adult	Fiber	32.3229	8.48708
1005	Ephb4V2	Efna5	KO	Young Adult	Fiber	32.6953	8.60328
1006	Ephb4V2	Efna5	KO	Middle Aged	Fiber	32.5149	7.59494
1007	Ephb4V2	Efna5	KO	Middle Aged	Fiber	31.606	6.60357
1008	Ephb4V2	Efna5	KO	Middle Aged	Fiber	32.613	7.6069
1009	Ephb6V1/2	Epha2	WT	Young Adult	Epithelium	27.0976	4.62664
1010	Ephb6V1/2	Epha2	WT	Young Adult	Epithelium	26.9343	4.3182
1011	Ephb6V1/2	Epha2	WT	Young Adult	Epithelium	26.4932	4.20413
1012	Ephb6V1/2	Epha2	WT	Middle Aged	Epithelium	27.1523	4.60288
1013	Ephb6V1/2	Epha2	WT	Middle Aged	Epithelium	26.348	3.62359
1014	Ephb6V1/2	Epha2	WT	Middle Aged	Epithelium	26.041	3.43734
1015	Ephb6V1/2	Epha2	KO	Young Adult	Epithelium	26.1434	3.66238
1016	Ephb6V1/2	Epha2	KO	Young Adult	Epithelium	26.4018	3.93602
1017	Ephb6V1/2	Epha2	KO	Young Adult	Epithelium	26.1747	3.76488
1018	Ephb6V1/2	Epha2	KO	Middle Aged	Epithelium	25.5963	3.36667
1019	Ephb6V1/2	Epha2	KO	Middle Aged	Epithelium	26.5532	4.13073
1020	Ephb6V1/2	Epha2	KO	Middle Aged	Epithelium	26.0596	3.31552
1021	Ephb6V1/2	Efna5	WT	Young Adult	Epithelium	26.5112	4.2204
1022	Ephb6V1/2	Efna5	WT	Young Adult	Epithelium	26.3162	3.91986
1023	Ephb6V1/2	Efna5	WT	Young Adult	Epithelium	26.2659	3.83799
1024	Ephb6V1/2	Efna5	WT	Middle Aged	Epithelium	25.1159	3.47234
1025	Ephb6V1/2	Efna5	WT	Middle Aged	Epithelium	25.3923	3.73476
1026	Ephb6V1/2	Efna5	WT	Middle Aged	Epithelium	26.9398	4.24663
1027	Ephb6V1/2	Efna5	KO	Young Adult	Epithelium	26.4684	3.92894
1028	Ephb6V1/2	Efna5	KO	Young Adult	Epithelium	26.5094	3.93167
1029	Ephb6V1/2	Efna5	KO	Young Adult	Epithelium	26.7101	3.92434
1030	Ephb6V1/2	Efna5	KO	Middle Aged	Epithelium	25.9618	3.84568
1031	Ephb6V1/2	Efna5	KO	Middle Aged	Epithelium	26.3693	3.76466
1032	Ephb6V1/2	Efna5	KO	Middle Aged	Epithelium	27.9124	3.95853
1033	Ephb6V1/2	Epha2	WT	Young Adult	Fiber	32.6757	8.43857
1034	Ephb6V1/2	Epha2	WT	Young Adult	Fiber	32.8796	8.39767
1035	Ephb6V1/2	Epha2	WT	Young Adult	Fiber	31.9268	7.55227
1036	Ephb6V1/2	Epha2	WT	Middle Aged	Fiber	31.9232	7.0924
1037	Ephb6V1/2	Epha2	WT	Middle Aged	Fiber	33.084	8.0299
1038	Ephb6V1/2	Epha2	WT	Middle Aged	Fiber	36.3193	10.7223
1039	Ephb6V1/2	Epha2	KO	Young Adult	Fiber	32.2886	8.53397
1040	Ephb6V1/2	Epha2	KO	Young Adult	Fiber	32.7009	8.17281
1041	Ephb6V1/2	Epha2	KO	Young Adult	Fiber	31.6473	7.72811
1042	Ephb6V1/2	Epha2	KO	Middle Aged	Fiber	32.3901	7.53654
1043	Ephb6V1/2	Epha2	KO	Middle Aged	Fiber	30.9134	6.19516
1044	Ephb6V1/2	Epha2	KO	Middle Aged	Fiber	31.4154	6.44837
1045	Ephb6V1/2	Efna5	WT	Young Adult	Fiber	32.2696	7.85846
1046	Ephb6V1/2	Efna5	WT	Young Adult	Fiber	31.1605	7.75207
1047	Ephb6V1/2	Efna5	WT	Young Adult	Fiber	32.2776	7.82712
1048	Ephb6V1/2	Efna5	WT	Middle Aged	Fiber	31.8107	6.81595
1049	Ephb6V1/2	Efna5	WT	Middle Aged	Fiber	30.6264	6.72474
1050	Ephb6V1/2	Efna5	WT	Middle Aged	Fiber	32.3258	7.12019
1051	Ephb6V1/2	Efna5	KO	Young Adult	Fiber	32.4352	8.17765
1052	Ephb6V1/2	Efna5	KO	Young Adult	Fiber	31.519	7.24972
1053	Ephb6V1/2	Efna5	KO	Young Adult	Fiber	31.9222	7.75943
1054	Ephb6V1/2	Efna5	KO	Middle Aged	Fiber	31.9268	7.06889
1055	Ephb6V1/2	Efna5	KO	Middle Aged	Fiber	31.0729	6.3833
1056	Ephb6V1/2	Efna5	KO	Middle Aged	Fiber	31.7347	7.29505
1057	Efna1V1	Epha2	WT	Young Adult	Epithelium	27.5879	4.73896
1058	Efna1V1	Epha2	WT	Young Adult	Epithelium	27.1635	4.56349
1059	Efna1V1	Epha2	WT	Young Adult	Epithelium	27.0732	4.47241
1060	Efna1V1	Epha2	WT	Middle Aged	Epithelium	27.7715	4.9296
1061	Efna1V1	Epha2	WT	Middle Aged	Epithelium	27.3843	4.53106
1062	Efna1V1	Epha2	WT	Middle Aged	Epithelium	26.7561	4.30266
1063	Efna1V1	Epha2	KO	Young Adult	Epithelium	26.4	3.87188
1064	Efna1V1	Epha2	KO	Young Adult	Epithelium	26.8627	4.25794
1065	Efna1V1	Epha2	KO	Young Adult	Epithelium	26.6484	4.14628
1066	Efna1V1	Epha2	KO	Middle Aged	Epithelium	26.021	4.01822
1067	Efna1V1	Epha2	KO	Middle Aged	Epithelium	26.8194	4.6473
1068	Efna1V1	Epha2	KO	Middle Aged	Epithelium	26.969	4.17557
1069	Efna1V1	Efna5	WT	Young Adult	Epithelium	26.7023	4.45079
1070	Efna1V1	Efna5	WT	Young Adult	Epithelium	26.6327	4.49902
1071	Efna1V1	Efna5	WT	Young Adult	Epithelium	26.9758	4.51366
1072	Efna1V1	Efna5	WT	Middle Aged	Epithelium	25.6487	4.17275
1073	Efna1V1	Efna5	WT	Middle Aged	Epithelium	25.4205	3.96619
1074	Efna1V1	Efna5	WT	Middle Aged	Epithelium	27.0609	4.40678
1075	Efna1V1	Efna5	KO	Young Adult	Epithelium	26.6188	4.24043
1076	Efna1V1	Efna5	KO	Young Adult	Epithelium	26.6112	4.33749
1077	Efna1V1	Efna5	KO	Young Adult	Epithelium	26.46	3.83931
1078	Efna1V1	Efna5	KO	Middle Aged	Epithelium	26.3982	4.41747
1079	Efna1V1	Efna5	KO	Middle Aged	Epithelium	26.5676	4.04279
1080	Efna1V1	Efna5	KO	Middle Aged	Epithelium	28.51	4.59425
1081	Efna1V1	Epha2	WT	Young Adult	Fiber	34.9054	11.1135
1082	Efna1V1	Epha2	WT	Young Adult	Fiber	35.6546	11.9117
1083	Efna1V1	Epha2	WT	Young Adult	Fiber	34.4519	10.7836
1084	Efna1V1	Epha2	WT	Middle Aged	Fiber	33.9068	8.87676
1085	Efna1V1	Epha2	WT	Middle Aged	Fiber	34.21	9.23563
1086	Efna1V1	Epha2	WT	Middle Aged	Fiber	33.9978	8.90862
1087	Efna1V1	Epha2	KO	Young Adult	Fiber	33.6065	10.5012
1088	Efna1V1	Epha2	KO	Young Adult	Fiber	33.2546	9.76735
1089	Efna1V1	Epha2	KO	Young Adult	Fiber	33.4155	9.68174
1090	Efna1V1	Epha2	KO	Middle Aged	Fiber	32.8464	8.11639
1091	Efna1V1	Epha2	KO	Middle Aged	Fiber	32.6958	8.01472
1092	Efna1V1	Epha2	KO	Middle Aged	Fiber	32.9486	7.98253
1093	Efna1V1	Efna5	WT	Young Adult	Fiber	35.0992	10.0269
1094	Efna1V1	Efna5	WT	Young Adult	Fiber	33.9058	10.0444
1095	Efna1V1	Efna5	WT	Young Adult	Fiber	35.5511	11.1283
1096	Efna1V1	Efna5	WT	Middle Aged	Fiber	33.6774	8.31544
1097	Efna1V1	Efna5	WT	Middle Aged	Fiber	33.2649	8.17192
1098	Efna1V1	Efna5	WT	Middle Aged	Fiber	33.859	8.88332
1099	Efna1V1	Efna5	KO	Young Adult	Fiber	34.5287	10.8242
1100	Efna1V1	Efna5	KO	Young Adult	Fiber	34.6531	10.8493
1101	Efna1V1	Efna5	KO	Young Adult	Fiber	35.1988	11.1753
1102	Efna1V1	Efna5	KO	Middle Aged	Fiber	33.9788	9.10194
1103	Efna1V1	Efna5	KO	Middle Aged	Fiber	33.4274	8.32489
1104	Efna1V1	Efna5	KO	Middle Aged	Fiber	34.34	9.24672
1105	Efna1V2	Epha2	WT	Young Adult	Epithelium	40.0617	17.709
1106	Efna1V2	Epha2	WT	Young Adult	Epithelium	38.9819	16.0475
1107	Efna1V2	Epha2	WT	Young Adult	Epithelium	38.5861	15.7866
1108	Efna1V2	Epha2	WT	Middle Aged	Epithelium	41.6375	18.9044
1109	Efna1V2	Epha2	WT	Middle Aged	Epithelium	41.3553	19.0512
1110	Efna1V2	Epha2	WT	Middle Aged	Epithelium	Undetermined	NA
1111	Efna1V2	Epha2	KO	Young Adult	Epithelium	39.4038	16.4885
1112	Efna1V2	Epha2	KO	Young Adult	Epithelium	Undetermined	NA
1113	Efna1V2	Epha2	KO	Young Adult	Epithelium	Undetermined	NA
1114	Efna1V2	Epha2	KO	Middle Aged	Epithelium	40.8869	18.4582
1115	Efna1V2	Epha2	KO	Middle Aged	Epithelium	40.8687	18.4215
1116	Efna1V2	Epha2	KO	Middle Aged	Epithelium	41.3823	18.8459
1117	Efna1V2	Efna5	WT	Young Adult	Epithelium	Undetermined	NA
1118	Efna1V2	Efna5	WT	Young Adult	Epithelium	39.0728	16.5525
1119	Efna1V2	Efna5	WT	Young Adult	Epithelium	Undetermined	NA
1120	Efna1V2	Efna5	WT	Middle Aged	Epithelium	Undetermined	NA
1121	Efna1V2	Efna5	WT	Middle Aged	Epithelium	40.1719	18.0837
1122	Efna1V2	Efna5	WT	Middle Aged	Epithelium	Undetermined	NA
1123	Efna1V2	Efna5	KO	Young Adult	Epithelium	40.0987	17.41
1124	Efna1V2	Efna5	KO	Young Adult	Epithelium	Undetermined	NA
1125	Efna1V2	Efna5	KO	Young Adult	Epithelium	Undetermined	NA
1126	Efna1V2	Efna5	KO	Middle Aged	Epithelium	Undetermined	NA
1127	Efna1V2	Efna5	KO	Middle Aged	Epithelium	Undetermined	NA
1128	Efna1V2	Efna5	KO	Middle Aged	Epithelium	Undetermined	NA
1129	Efna1V2	Epha2	WT	Young Adult	Fiber	Undetermined	NA
1130	Efna1V2	Epha2	WT	Young Adult	Fiber	40.0519	15.3862
1131	Efna1V2	Epha2	WT	Young Adult	Fiber	Undetermined	NA
1132	Efna1V2	Epha2	WT	Middle Aged	Fiber	Undetermined	NA
1133	Efna1V2	Epha2	WT	Middle Aged	Fiber	Undetermined	NA
1134	Efna1V2	Epha2	WT	Middle Aged	Fiber	Undetermined	NA
1135	Efna1V2	Epha2	KO	Young Adult	Fiber	Undetermined	NA
1136	Efna1V2	Epha2	KO	Young Adult	Fiber	Undetermined	NA
1137	Efna1V2	Epha2	KO	Young Adult	Fiber	Undetermined	NA
1138	Efna1V2	Epha2	KO	Middle Aged	Fiber	Undetermined	NA
1139	Efna1V2	Epha2	KO	Middle Aged	Fiber	Undetermined	NA
1140	Efna1V2	Epha2	KO	Middle Aged	Fiber	Undetermined	NA
1141	Efna1V2	Efna5	WT	Young Adult	Fiber	Undetermined	NA
1142	Efna1V2	Efna5	WT	Young Adult	Fiber	Undetermined	NA
1143	Efna1V2	Efna5	WT	Young Adult	Fiber	Undetermined	NA
1144	Efna1V2	Efna5	WT	Middle Aged	Fiber	Undetermined	NA
1145	Efna1V2	Efna5	WT	Middle Aged	Fiber	Undetermined	NA
1146	Efna1V2	Efna5	WT	Middle Aged	Fiber	Undetermined	NA
1147	Efna1V2	Efna5	KO	Young Adult	Fiber	Undetermined	NA
1148	Efna1V2	Efna5	KO	Young Adult	Fiber	Undetermined	NA
1149	Efna1V2	Efna5	KO	Young Adult	Fiber	Undetermined	NA
1150	Efna1V2	Efna5	KO	Middle Aged	Fiber	Undetermined	NA
1151	Efna1V2	Efna5	KO	Middle Aged	Fiber	Undetermined	NA
1152	Efna1V2	Efna5	KO	Middle Aged	Fiber	Undetermined	NA
1153	Efna2	Epha2	WT	Young Adult	Epithelium	32.1182	9.33877
1154	Efna2	Epha2	WT	Young Adult	Epithelium	33.6725	10.8434
1155	Efna2	Epha2	WT	Young Adult	Epithelium	32.9935	10.1669
1156	Efna2	Epha2	WT	Middle Aged	Epithelium	34.5033	11.9822
1157	Efna2	Epha2	WT	Middle Aged	Epithelium	32.9528	10.4993
1158	Efna2	Epha2	WT	Middle Aged	Epithelium	33.0551	10.5115
1159	Efna2	Epha2	KO	Young Adult	Epithelium	31.6312	8.78429
1160	Efna2	Epha2	KO	Young Adult	Epithelium	31.7753	9.23191
1161	Efna2	Epha2	KO	Young Adult	Epithelium	32.4046	9.84324
1162	Efna2	Epha2	KO	Middle Aged	Epithelium	32.85	10.7805
1163	Efna2	Epha2	KO	Middle Aged	Epithelium	33.0621	10.6341
1164	Efna2	Epha2	KO	Middle Aged	Epithelium	33.0742	10.3913
1165	Efna2	Efna5	WT	Young Adult	Epithelium	33.33	10.7938
1166	Efna2	Efna5	WT	Young Adult	Epithelium	32.247	9.67851
1167	Efna2	Efna5	WT	Young Adult	Epithelium	32.7598	10.3536
1168	Efna2	Efna5	WT	Middle Aged	Epithelium	31.484	9.98048
1169	Efna2	Efna5	WT	Middle Aged	Epithelium	32.3902	10.7525
1170	Efna2	Efna5	WT	Middle Aged	Epithelium	34.7818	12.242
1171	Efna2	Efna5	KO	Young Adult	Epithelium	33.2296	10.6043
1172	Efna2	Efna5	KO	Young Adult	Epithelium	31.8079	9.29031
1173	Efna2	Efna5	KO	Young Adult	Epithelium	32.3202	9.77244
1174	Efna2	Efna5	KO	Middle Aged	Epithelium	34.1437	12.101
1175	Efna2	Efna5	KO	Middle Aged	Epithelium	33.9758	11.5437
1176	Efna2	Efna5	KO	Middle Aged	Epithelium	34.7844	10.9804
1177	Efna2	Epha2	WT	Young Adult	Fiber	Undetermined	NA
1178	Efna2	Epha2	WT	Young Adult	Fiber	36.9476	13.3729
1179	Efna2	Epha2	WT	Young Adult	Fiber	36.917	12.8078
1180	Efna2	Epha2	WT	Middle Aged	Fiber	Undetermined	NA
1181	Efna2	Epha2	WT	Middle Aged	Fiber	Undetermined	NA
1182	Efna2	Epha2	WT	Middle Aged	Fiber	Undetermined	NA
1183	Efna2	Epha2	KO	Young Adult	Fiber	Undetermined	NA
1184	Efna2	Epha2	KO	Young Adult	Fiber	37.0399	13.6292
1185	Efna2	Epha2	KO	Young Adult	Fiber	36.9859	12.961
1186	Efna2	Epha2	KO	Middle Aged	Fiber	37.9419	12.7439
1187	Efna2	Epha2	KO	Middle Aged	Fiber	Undetermined	NA
1188	Efna2	Epha2	KO	Middle Aged	Fiber	36.7962	11.7655
1189	Efna2	Efna5	WT	Young Adult	Fiber	36.6362	12.8743
1190	Efna2	Efna5	WT	Young Adult	Fiber	35.7393	12.2593
1191	Efna2	Efna5	WT	Young Adult	Fiber	Undetermined	NA
1192	Efna2	Efna5	WT	Middle Aged	Fiber	Undetermined	NA
1193	Efna2	Efna5	WT	Middle Aged	Fiber	Undetermined	NA
1194	Efna2	Efna5	WT	Middle Aged	Fiber	Undetermined	NA
1195	Efna2	Efna5	KO	Young Adult	Fiber	Undetermined	NA
1196	Efna2	Efna5	KO	Young Adult	Fiber	35.8249	12.6155
1197	Efna2	Efna5	KO	Young Adult	Fiber	Undetermined	NA
1198	Efna2	Efna5	KO	Middle Aged	Fiber	Undetermined	NA
1199	Efna2	Efna5	KO	Middle Aged	Fiber	Undetermined	NA
1200	Efna2	Efna5	KO	Middle Aged	Fiber	Undetermined	NA
1201	Efna3IsoA/C	Epha2	WT	Young Adult	Epithelium	33.7244	11.3391
1202	Efna3IsoA/C	Epha2	WT	Young Adult	Epithelium	34.5722	11.9172
1203	Efna3IsoA/C	Epha2	WT	Young Adult	Epithelium	34.5418	12.269
1204	Efna3IsoA/C	Epha2	WT	Middle Aged	Epithelium	36.5306	13.8458
1205	Efna3IsoA/C	Epha2	WT	Middle Aged	Epithelium	35.3416	12.5518
1206	Efna3IsoA/C	Epha2	WT	Middle Aged	Epithelium	34.3352	11.7979
1207	Efna3IsoA/C	Epha2	KO	Young Adult	Epithelium	32.5381	9.59268
1208	Efna3IsoA/C	Epha2	KO	Young Adult	Epithelium	33.5156	10.9278
1209	Efna3IsoA/C	Epha2	KO	Young Adult	Epithelium	32.8406	10.3101
1210	Efna3IsoA/C	Epha2	KO	Middle Aged	Epithelium	34.7449	12.4706
1211	Efna3IsoA/C	Epha2	KO	Middle Aged	Epithelium	34.8845	12.611
1212	Efna3IsoA/C	Epha2	KO	Middle Aged	Epithelium	35.6301	12.7452
1213	Efna3IsoA/C	Efna5	WT	Young Adult	Epithelium	34.9547	12.5137
1214	Efna3IsoA/C	Efna5	WT	Young Adult	Epithelium	32.9227	10.6435
1215	Efna3IsoA/C	Efna5	WT	Young Adult	Epithelium	33.082	10.7536
1216	Efna3IsoA/C	Efna5	WT	Middle Aged	Epithelium	33.1856	11.613
1217	Efna3IsoA/C	Efna5	WT	Middle Aged	Epithelium	33.6434	11.9069
1218	Efna3IsoA/C	Efna5	WT	Middle Aged	Epithelium	33.9567	11.2087
1219	Efna3IsoA/C	Efna5	KO	Young Adult	Epithelium	33.6004	11.2715
1220	Efna3IsoA/C	Efna5	KO	Young Adult	Epithelium	33.1577	10.6911
1221	Efna3IsoA/C	Efna5	KO	Young Adult	Epithelium	34.5689	11.8574
1222	Efna3IsoA/C	Efna5	KO	Middle Aged	Epithelium	35.961	13.7922
1223	Efna3IsoA/C	Efna5	KO	Middle Aged	Epithelium	35.2852	12.5972
1224	Efna3IsoA/C	Efna5	KO	Middle Aged	Epithelium	36.9632	12.8686
1225	Efna3IsoA/C	Epha2	WT	Young Adult	Fiber	Undetermined	NA
1226	Efna3IsoA/C	Epha2	WT	Young Adult	Fiber	Undetermined	NA
1227	Efna3IsoA/C	Epha2	WT	Young Adult	Fiber	Undetermined	NA
1228	Efna3IsoA/C	Epha2	WT	Middle Aged	Fiber	Undetermined	NA
1229	Efna3IsoA/C	Epha2	WT	Middle Aged	Fiber	Undetermined	NA
1230	Efna3IsoA/C	Epha2	WT	Middle Aged	Fiber	Undetermined	NA
1231	Efna3IsoA/C	Epha2	KO	Young Adult	Fiber	Undetermined	NA
1232	Efna3IsoA/C	Epha2	KO	Young Adult	Fiber	Undetermined	NA
1233	Efna3IsoA/C	Epha2	KO	Young Adult	Fiber	38.7611	14.8068
1234	Efna3IsoA/C	Epha2	KO	Middle Aged	Fiber	Undetermined	NA
1235	Efna3IsoA/C	Epha2	KO	Middle Aged	Fiber	Undetermined	NA
1236	Efna3IsoA/C	Epha2	KO	Middle Aged	Fiber	Undetermined	NA
1237	Efna3IsoA/C	Efna5	WT	Young Adult	Fiber	Undetermined	NA
1238	Efna3IsoA/C	Efna5	WT	Young Adult	Fiber	Undetermined	NA
1239	Efna3IsoA/C	Efna5	WT	Young Adult	Fiber	Undetermined	NA
1240	Efna3IsoA/C	Efna5	WT	Middle Aged	Fiber	Undetermined	NA
1241	Efna3IsoA/C	Efna5	WT	Middle Aged	Fiber	38.0887	14.1113
1242	Efna3IsoA/C	Efna5	WT	Middle Aged	Fiber	Undetermined	NA
1243	Efna3IsoA/C	Efna5	KO	Young Adult	Fiber	Undetermined	NA
1244	Efna3IsoA/C	Efna5	KO	Young Adult	Fiber	Undetermined	NA
1245	Efna3IsoA/C	Efna5	KO	Young Adult	Fiber	Undetermined	NA
1246	Efna3IsoA/C	Efna5	KO	Middle Aged	Fiber	40.1575	15.0665
1247	Efna3IsoA/C	Efna5	KO	Middle Aged	Fiber	Undetermined	NA
1248	Efna3IsoA/C	Efna5	KO	Middle Aged	Fiber	Undetermined	NA
1249	Efna3IsoB/D	Epha2	WT	Young Adult	Epithelium	36.461	13.8133
1250	Efna3IsoB/D	Epha2	WT	Young Adult	Epithelium	38.6447	15.8423
1251	Efna3IsoB/D	Epha2	WT	Young Adult	Epithelium	37.5467	15.1494
1252	Efna3IsoB/D	Epha2	WT	Middle Aged	Epithelium	38.4311	15.1449
1253	Efna3IsoB/D	Epha2	WT	Middle Aged	Epithelium	Undetermined	NA
1254	Efna3IsoB/D	Epha2	WT	Middle Aged	Epithelium	38.588	15.9537
1255	Efna3IsoB/D	Epha2	KO	Young Adult	Epithelium	36.0188	12.9467
1256	Efna3IsoB/D	Epha2	KO	Young Adult	Epithelium	38.6493	15.7998
1257	Efna3IsoB/D	Epha2	KO	Young Adult	Epithelium	35.5967	12.6939
1258	Efna3IsoB/D	Epha2	KO	Middle Aged	Epithelium	Undetermined	NA
1259	Efna3IsoB/D	Epha2	KO	Middle Aged	Epithelium	Undetermined	NA
1260	Efna3IsoB/D	Epha2	KO	Middle Aged	Epithelium	36.2893	13.3085
1261	Efna3IsoB/D	Efna5	WT	Young Adult	Epithelium	Undetermined	NA
1262	Efna3IsoB/D	Efna5	WT	Young Adult	Epithelium	36.2003	13.9392
1263	Efna3IsoB/D	Efna5	WT	Young Adult	Epithelium	Undetermined	NA
1264	Efna3IsoB/D	Efna5	WT	Middle Aged	Epithelium	34.994	13.7792
1265	Efna3IsoB/D	Efna5	WT	Middle Aged	Epithelium	36.0061	14.73
1266	Efna3IsoB/D	Efna5	WT	Middle Aged	Epithelium	Undetermined	NA
1267	Efna3IsoB/D	Efna5	KO	Young Adult	Epithelium	37.5724	15.0284
1268	Efna3IsoB/D	Efna5	KO	Young Adult	Epithelium	36.8101	14.2064
1269	Efna3IsoB/D	Efna5	KO	Young Adult	Epithelium	34.7463	11.955
1270	Efna3IsoB/D	Efna5	KO	Middle Aged	Epithelium	37.5949	15.3577
1271	Efna3IsoB/D	Efna5	KO	Middle Aged	Epithelium	Undetermined	NA
1272	Efna3IsoB/D	Efna5	KO	Middle Aged	Epithelium	38.5372	14.4086
1273	Efna3IsoB/D	Epha2	WT	Young Adult	Fiber	Undetermined	NA
1274	Efna3IsoB/D	Epha2	WT	Young Adult	Fiber	Undetermined	NA
1275	Efna3IsoB/D	Epha2	WT	Young Adult	Fiber	Undetermined	NA
1276	Efna3IsoB/D	Epha2	WT	Middle Aged	Fiber	Undetermined	NA
1277	Efna3IsoB/D	Epha2	WT	Middle Aged	Fiber	Undetermined	NA
1278	Efna3IsoB/D	Epha2	WT	Middle Aged	Fiber	Undetermined	NA
1279	Efna3IsoB/D	Epha2	KO	Young Adult	Fiber	Undetermined	NA
1280	Efna3IsoB/D	Epha2	KO	Young Adult	Fiber	Undetermined	NA
1281	Efna3IsoB/D	Epha2	KO	Young Adult	Fiber	38.4768	14.351
1282	Efna3IsoB/D	Epha2	KO	Middle Aged	Fiber	Undetermined	NA
1283	Efna3IsoB/D	Epha2	KO	Middle Aged	Fiber	Undetermined	NA
1284	Efna3IsoB/D	Epha2	KO	Middle Aged	Fiber	Undetermined	NA
1285	Efna3IsoB/D	Efna5	WT	Young Adult	Fiber	Undetermined	NA
1286	Efna3IsoB/D	Efna5	WT	Young Adult	Fiber	Undetermined	NA
1287	Efna3IsoB/D	Efna5	WT	Young Adult	Fiber	Undetermined	NA
1288	Efna3IsoB/D	Efna5	WT	Middle Aged	Fiber	Undetermined	NA
1289	Efna3IsoB/D	Efna5	WT	Middle Aged	Fiber	Undetermined	NA
1290	Efna3IsoB/D	Efna5	WT	Middle Aged	Fiber	Undetermined	NA
1291	Efna3IsoB/D	Efna5	KO	Young Adult	Fiber	Undetermined	NA
1292	Efna3IsoB/D	Efna5	KO	Young Adult	Fiber	Undetermined	NA
1293	Efna3IsoB/D	Efna5	KO	Young Adult	Fiber	Undetermined	NA
1294	Efna3IsoB/D	Efna5	KO	Middle Aged	Fiber	Undetermined	NA
1295	Efna3IsoB/D	Efna5	KO	Middle Aged	Fiber	Undetermined	NA
1296	Efna3IsoB/D	Efna5	KO	Middle Aged	Fiber	Undetermined	NA
1297	Efna4	Epha2	WT	Young Adult	Epithelium	30.1695	7.40997
1298	Efna4	Epha2	WT	Young Adult	Epithelium	29.9608	7.17306
1299	Efna4	Epha2	WT	Young Adult	Epithelium	29.4576	6.61764
1300	Efna4	Epha2	WT	Middle Aged	Epithelium	30.0106	7.50322
1301	Efna4	Epha2	WT	Middle Aged	Epithelium	29.6711	7.19558
1302	Efna4	Epha2	WT	Middle Aged	Epithelium	29.0658	6.48002
1303	Efna4	Epha2	KO	Young Adult	Epithelium	29.0041	6.16375
1304	Efna4	Epha2	KO	Young Adult	Epithelium	28.7122	6.36446
1305	Efna4	Epha2	KO	Young Adult	Epithelium	28.7133	6.2133
1306	Efna4	Epha2	KO	Middle Aged	Epithelium	28.8607	6.74887
1307	Efna4	Epha2	KO	Middle Aged	Epithelium	29.6971	7.22753
1308	Efna4	Epha2	KO	Middle Aged	Epithelium	29.0234	6.3453
1309	Efna4	Efna5	WT	Young Adult	Epithelium	29.3174	6.78579
1310	Efna4	Efna5	WT	Young Adult	Epithelium	29.3862	6.81624
1311	Efna4	Efna5	WT	Young Adult	Epithelium	29.5226	7.10872
1312	Efna4	Efna5	WT	Middle Aged	Epithelium	28.2824	6.83545
1313	Efna4	Efna5	WT	Middle Aged	Epithelium	28.5911	6.94085
1314	Efna4	Efna5	WT	Middle Aged	Epithelium	29.32	6.7655
1315	Efna4	Efna5	KO	Young Adult	Epithelium	29.044	6.45047
1316	Efna4	Efna5	KO	Young Adult	Epithelium	28.9152	6.44632
1317	Efna4	Efna5	KO	Young Adult	Epithelium	29.0033	6.47032
1318	Efna4	Efna5	KO	Middle Aged	Epithelium	28.8249	6.7651
1319	Efna4	Efna5	KO	Middle Aged	Epithelium	28.9729	6.48127
1320	Efna4	Efna5	KO	Middle Aged	Epithelium	30.5534	6.74141
1321	Efna4	Epha2	WT	Young Adult	Fiber	36.922	12.7215
1322	Efna4	Epha2	WT	Young Adult	Fiber	36.7144	14.0276
1323	Efna4	Epha2	WT	Young Adult	Fiber	35.9375	12.8328
1324	Efna4	Epha2	WT	Middle Aged	Fiber	34.641	9.7566
1325	Efna4	Epha2	WT	Middle Aged	Fiber	38.0106	13.1849
1326	Efna4	Epha2	WT	Middle Aged	Fiber	35.0805	9.48676
1327	Efna4	Epha2	KO	Young Adult	Fiber	40.435	16.7559
1328	Efna4	Epha2	KO	Young Adult	Fiber	35.993	12.654
1329	Efna4	Epha2	KO	Young Adult	Fiber	35.1884	11.2267
1330	Efna4	Epha2	KO	Middle Aged	Fiber	34.0209	8.83509
1331	Efna4	Epha2	KO	Middle Aged	Fiber	36.2308	11.3332
1332	Efna4	Epha2	KO	Middle Aged	Fiber	33.5827	8.5684
1333	Efna4	Efna5	WT	Young Adult	Fiber	35.8236	12.6187
1334	Efna4	Efna5	WT	Young Adult	Fiber	34.2315	11.5394
1335	Efna4	Efna5	WT	Young Adult	Fiber	37.6997	15.435
1336	Efna4	Efna5	WT	Middle Aged	Fiber	35.7974	11.0226
1337	Efna4	Efna5	WT	Middle Aged	Fiber	35.099	9.96588
1338	Efna4	Efna5	WT	Middle Aged	Fiber	35.2272	10.2738
1339	Efna4	Efna5	KO	Young Adult	Fiber	36.4815	12.578
1340	Efna4	Efna5	KO	Young Adult	Fiber	34.2593	11.1733
1341	Efna4	Efna5	KO	Young Adult	Fiber	36.3227	12.0627
1342	Efna4	Efna5	KO	Middle Aged	Fiber	34.67	9.8037
1343	Efna4	Efna5	KO	Middle Aged	Fiber	35.5304	10.6901
1344	Efna4	Efna5	KO	Middle Aged	Fiber	35.3603	10.1594
1345	Efna5V1/3	Epha2	WT	Young Adult	Epithelium	27.2022	4.67112
1346	Efna5V1/3	Epha2	WT	Young Adult	Epithelium	26.8078	4.55139
1347	Efna5V1/3	Epha2	WT	Young Adult	Epithelium	26.4867	4.03794
1348	Efna5V1/3	Epha2	WT	Middle Aged	Epithelium	28.1425	5.68731
1349	Efna5V1/3	Epha2	WT	Middle Aged	Epithelium	26.8015	4.31
1350	Efna5V1/3	Epha2	WT	Middle Aged	Epithelium	26.5282	4.3649
1351	Efna5V1/3	Epha2	KO	Young Adult	Epithelium	25.2228	3.31049
1352	Efna5V1/3	Epha2	KO	Young Adult	Epithelium	26.1845	3.66015
1353	Efna5V1/3	Epha2	KO	Young Adult	Epithelium	26.059	3.55364
1354	Efna5V1/3	Epha2	KO	Middle Aged	Epithelium	26.4089	4.71612
1355	Efna5V1/3	Epha2	KO	Middle Aged	Epithelium	27.4989	5.429
1356	Efna5V1/3	Epha2	KO	Middle Aged	Epithelium	27.0026	4.3946
1357	Efna5V1/3	Efna5	WT	Young Adult	Epithelium	26.5594	4.57478
1358	Efna5V1/3	Efna5	WT	Young Adult	Epithelium	25.946	3.92133
1359	Efna5V1/3	Efna5	WT	Young Adult	Epithelium	26.4265	4.27642
1360	Efna5V1/3	Efna5	WT	Middle Aged	Epithelium	26.2871	4.8304
1361	Efna5V1/3	Efna5	WT	Middle Aged	Epithelium	25.6489	4.28945
1362	Efna5V1/3	Efna5	WT	Middle Aged	Epithelium	27.2363	4.89705
1363	Efna5V1/3	Efna5	KO	Young Adult	Epithelium	26.9926	4.89311
1364	Efna5V1/3	Efna5	KO	Young Adult	Epithelium	26.964	4.83514
1365	Efna5V1/3	Efna5	KO	Young Adult	Epithelium	27.301	4.97447
1366	Efna5V1/3	Efna5	KO	Middle Aged	Epithelium	27.2916	5.22665
1367	Efna5V1/3	Efna5	KO	Middle Aged	Epithelium	27.5254	4.98828
1368	Efna5V1/3	Efna5	KO	Middle Aged	Epithelium	28.8251	5.31852
1369	Efna5V1/3	Epha2	WT	Young Adult	Fiber	30.9877	7.55669
1370	Efna5V1/3	Epha2	WT	Young Adult	Fiber	31.1447	7.51287
1371	Efna5V1/3	Epha2	WT	Young Adult	Fiber	30.9159	7.27003
1372	Efna5V1/3	Epha2	WT	Middle Aged	Fiber	31.401	6.89828
1373	Efna5V1/3	Epha2	WT	Middle Aged	Fiber	30.9352	6.55579
1374	Efna5V1/3	Epha2	WT	Middle Aged	Fiber	30.439	5.51502
1375	Efna5V1/3	Epha2	KO	Young Adult	Fiber	30.5522	7.31627
1376	Efna5V1/3	Epha2	KO	Young Adult	Fiber	30.1454	7.22959
1377	Efna5V1/3	Epha2	KO	Young Adult	Fiber	29.8109	6.59219
1378	Efna5V1/3	Epha2	KO	Middle Aged	Fiber	31.4513	6.20782
1379	Efna5V1/3	Epha2	KO	Middle Aged	Fiber	30.7273	6.28846
1380	Efna5V1/3	Epha2	KO	Middle Aged	Fiber	30.5489	6.15173
1381	Efna5V1/3	Efna5	WT	Young Adult	Fiber	30.5619	6.89373
1382	Efna5V1/3	Efna5	WT	Young Adult	Fiber	30.262	7.4847
1383	Efna5V1/3	Efna5	WT	Young Adult	Fiber	30.8686	7.47802
1384	Efna5V1/3	Efna5	WT	Middle Aged	Fiber	31.3838	6.7818
1385	Efna5V1/3	Efna5	WT	Middle Aged	Fiber	31.0172	6.38241
1386	Efna5V1/3	Efna5	WT	Middle Aged	Fiber	30.997	5.99191
1387	Efna5V1/3	Efna5	KO	Young Adult	Fiber	31.7084	8.15839
1388	Efna5V1/3	Efna5	KO	Young Adult	Fiber	31.7279	7.792
1389	Efna5V1/3	Efna5	KO	Young Adult	Fiber	30.9546	7.22499
1390	Efna5V1/3	Efna5	KO	Middle Aged	Fiber	30.708	6.61639
1391	Efna5V1/3	Efna5	KO	Middle Aged	Fiber	31.0157	6.6329
1392	Efna5V1/3	Efna5	KO	Middle Aged	Fiber	31.5054	7.12812
1393	Efna5V2	Epha2	WT	Young Adult	Epithelium	29.2687	6.44182
1394	Efna5V2	Epha2	WT	Young Adult	Epithelium	28.9625	6.3019
1395	Efna5V2	Epha2	WT	Young Adult	Epithelium	27.9444	5.98484
1396	Efna5V2	Epha2	WT	Middle Aged	Epithelium	29.7021	7.15824
1397	Efna5V2	Epha2	WT	Middle Aged	Epithelium	28.7793	5.90605
1398	Efna5V2	Epha2	WT	Middle Aged	Epithelium	27.8894	6.11969
1399	Efna5V2	Epha2	KO	Young Adult	Epithelium	28.3372	5.28076
1400	Efna5V2	Epha2	KO	Young Adult	Epithelium	28.3386	5.68971
1401	Efna5V2	Epha2	KO	Young Adult	Epithelium	28.4666	5.57858
1402	Efna5V2	Epha2	KO	Middle Aged	Epithelium	28.2755	6.33464
1403	Efna5V2	Epha2	KO	Middle Aged	Epithelium	29.1622	6.86681
1404	Efna5V2	Epha2	KO	Middle Aged	Epithelium	28.5793	5.93368
1405	Efna5V2	Efna5	WT	Young Adult	Epithelium	28.6444	6.17052
1406	Efna5V2	Efna5	WT	Young Adult	Epithelium	27.647	5.82551
1407	Efna5V2	Efna5	WT	Young Adult	Epithelium	28.3148	5.94663
1408	Efna5V2	Efna5	WT	Middle Aged	Epithelium	28.1166	6.21484
1409	Efna5V2	Efna5	WT	Middle Aged	Epithelium	26.8611	5.95642
1410	Efna5V2	Efna5	WT	Middle Aged	Epithelium	29.2053	6.67819
1411	Efna5V2	Efna5	KO	Young Adult	Epithelium	28.4984	6.03423
1412	Efna5V2	Efna5	KO	Young Adult	Epithelium	27.9312	6.17588
1413	Efna5V2	Efna5	KO	Young Adult	Epithelium	28.0988	6.18118
1414	Efna5V2	Efna5	KO	Middle Aged	Epithelium	28.509	6.26134
1415	Efna5V2	Efna5	KO	Middle Aged	Epithelium	29.0132	6.01229
1416	Efna5V2	Efna5	KO	Middle Aged	Epithelium	30.2377	6.19572
1417	Efna5V2	Epha2	WT	Young Adult	Fiber	33.054	9.10925
1418	Efna5V2	Epha2	WT	Young Adult	Fiber	33.5794	9.78236
1419	Efna5V2	Epha2	WT	Young Adult	Fiber	33.275	9.38423
1420	Efna5V2	Epha2	WT	Middle Aged	Fiber	32.9211	8.29495
1421	Efna5V2	Epha2	WT	Middle Aged	Fiber	32.934	8.45886
1422	Efna5V2	Epha2	WT	Middle Aged	Fiber	32.7756	7.81591
1423	Efna5V2	Epha2	KO	Young Adult	Fiber	32.9014	9.32567
1424	Efna5V2	Epha2	KO	Young Adult	Fiber	32.0408	8.72773
1425	Efna5V2	Epha2	KO	Young Adult	Fiber	31.3968	7.99067
1426	Efna5V2	Epha2	KO	Middle Aged	Fiber	33.5183	8.1608
1427	Efna5V2	Epha2	KO	Middle Aged	Fiber	33.2615	8.69732
1428	Efna5V2	Epha2	KO	Middle Aged	Fiber	32.5649	8.21045
1429	Efna5V2	Efna5	WT	Young Adult	Fiber	32.5245	8.69602
1430	Efna5V2	Efna5	WT	Young Adult	Fiber	32.3541	9.1586
1431	Efna5V2	Efna5	WT	Young Adult	Fiber	32.5901	9.04762
1432	Efna5V2	Efna5	WT	Middle Aged	Fiber	33.174	8.45713
1433	Efna5V2	Efna5	WT	Middle Aged	Fiber	33.0033	8.37135
1434	Efna5V2	Efna5	WT	Middle Aged	Fiber	33.6375	8.24569
1435	Efna5V2	Efna5	KO	Young Adult	Fiber	32.5957	8.77568
1436	Efna5V2	Efna5	KO	Young Adult	Fiber	32.8936	9.04496
1437	Efna5V2	Efna5	KO	Young Adult	Fiber	32.54	8.64061
1438	Efna5V2	Efna5	KO	Middle Aged	Fiber	32.6612	8.3651
1439	Efna5V2	Efna5	KO	Middle Aged	Fiber	32.4135	8.00399
1440	Efna5V2	Efna5	KO	Middle Aged	Fiber	32.5306	8.05751
1441	Efnb1	Epha2	WT	Young Adult	Epithelium	27.457	4.60803
1442	Efnb1	Epha2	WT	Young Adult	Epithelium	27.3435	4.49618
1443	Efnb1	Epha2	WT	Young Adult	Epithelium	26.9637	4.15405
1444	Efnb1	Epha2	WT	Middle Aged	Epithelium	27.4373	4.91721
1445	Efnb1	Epha2	WT	Middle Aged	Epithelium	26.6652	3.76679
1446	Efnb1	Epha2	WT	Middle Aged	Epithelium	26.3151	3.77422
1447	Efnb1	Epha2	KO	Young Adult	Epithelium	26.5189	3.67888
1448	Efnb1	Epha2	KO	Young Adult	Epithelium	26.9011	4.07624
1449	Efnb1	Epha2	KO	Young Adult	Epithelium	26.5001	3.86428
1450	Efnb1	Epha2	KO	Middle Aged	Epithelium	26.1553	3.95958
1451	Efnb1	Epha2	KO	Middle Aged	Epithelium	26.973	4.61057
1452	Efnb1	Epha2	KO	Middle Aged	Epithelium	26.7277	3.81599
1453	Efnb1	Efna5	WT	Young Adult	Epithelium	26.4634	4.11188
1454	Efnb1	Efna5	WT	Young Adult	Epithelium	26.3406	3.88756
1455	Efnb1	Efna5	WT	Young Adult	Epithelium	26.1115	3.85659
1456	Efnb1	Efna5	WT	Middle Aged	Epithelium	25.3742	3.71425
1457	Efnb1	Efna5	WT	Middle Aged	Epithelium	24.4487	3.23942
1458	Efnb1	Efna5	WT	Middle Aged	Epithelium	26.9423	4.49524
1459	Efnb1	Efna5	KO	Young Adult	Epithelium	26.1237	3.66744
1460	Efnb1	Efna5	KO	Young Adult	Epithelium	26.5156	4.01091
1461	Efnb1	Efna5	KO	Young Adult	Epithelium	26.5124	3.82467
1462	Efnb1	Efna5	KO	Middle Aged	Epithelium	26.0996	3.99483
1463	Efnb1	Efna5	KO	Middle Aged	Epithelium	26.2025	3.88767
1464	Efnb1	Efna5	KO	Middle Aged	Epithelium	28.2935	4.32232
1465	Efnb1	Epha2	WT	Young Adult	Fiber	32.2291	8.3932
1466	Efnb1	Epha2	WT	Young Adult	Fiber	31.85	8.03282
1467	Efnb1	Epha2	WT	Young Adult	Fiber	32.2578	8.09419
1468	Efnb1	Epha2	WT	Middle Aged	Fiber	30.9512	5.90122
1469	Efnb1	Epha2	WT	Middle Aged	Fiber	30.9704	5.99468
1470	Efnb1	Epha2	WT	Middle Aged	Fiber	31.7047	5.7862
1471	Efnb1	Epha2	KO	Young Adult	Fiber	31.2994	7.37939
1472	Efnb1	Epha2	KO	Young Adult	Fiber	30.4939	7.36448
1473	Efnb1	Epha2	KO	Young Adult	Fiber	31.2357	7.15453
1474	Efnb1	Epha2	KO	Middle Aged	Fiber	30.4224	5.35394
1475	Efnb1	Epha2	KO	Middle Aged	Fiber	30.4334	5.65776
1476	Efnb1	Epha2	KO	Middle Aged	Fiber	30.4803	5.2651
1477	Efnb1	Efna5	WT	Young Adult	Fiber	30.8327	6.96732
1478	Efnb1	Efna5	WT	Young Adult	Fiber	31.9745	8.60445
1479	Efnb1	Efna5	WT	Young Adult	Fiber	31.8222	8.20032
1480	Efnb1	Efna5	WT	Middle Aged	Fiber	30.1947	5.52163
1481	Efnb1	Efna5	WT	Middle Aged	Fiber	30.4912	5.35525
1482	Efnb1	Efna5	WT	Middle Aged	Fiber	30.4649	5.38251
1483	Efnb1	Efna5	KO	Young Adult	Fiber	31.4013	7.60777
1484	Efnb1	Efna5	KO	Young Adult	Fiber	30.9269	7.72237
1485	Efnb1	Efna5	KO	Young Adult	Fiber	31.5361	7.56827
1486	Efnb1	Efna5	KO	Middle Aged	Fiber	30.9942	5.61416
1487	Efnb1	Efna5	KO	Middle Aged	Fiber	30.4201	5.2738
1488	Efnb1	Efna5	KO	Middle Aged	Fiber	31.6946	6.22771
1489	Efnb2V1	Epha2	WT	Young Adult	Epithelium	29.7554	6.7856
1490	Efnb2V1	Epha2	WT	Young Adult	Epithelium	29.0653	6.31552
1491	Efnb2V1	Epha2	WT	Young Adult	Epithelium	28.8269	6.37542
1492	Efnb2V1	Epha2	WT	Middle Aged	Epithelium	30.63	7.91228
1493	Efnb2V1	Epha2	WT	Middle Aged	Epithelium	28.959	6.13044
1494	Efnb2V1	Epha2	WT	Middle Aged	Epithelium	29.0064	6.51299
1495	Efnb2V1	Epha2	KO	Young Adult	Epithelium	28.1519	5.47109
1496	Efnb2V1	Epha2	KO	Young Adult	Epithelium	28.9067	6.34687
1497	Efnb2V1	Epha2	KO	Young Adult	Epithelium	28.6372	5.93363
1498	Efnb2V1	Epha2	KO	Middle Aged	Epithelium	28.8292	6.7681
1499	Efnb2V1	Epha2	KO	Middle Aged	Epithelium	29.7845	7.55454
1500	Efnb2V1	Epha2	KO	Middle Aged	Epithelium	29.18	6.41734
1501	Efnb2V1	Efna5	WT	Young Adult	Epithelium	28.6391	6.34993
1502	Efnb2V1	Efna5	WT	Young Adult	Epithelium	28.1301	5.893
1503	Efnb2V1	Efna5	WT	Young Adult	Epithelium	28.4323	5.88063
1504	Efnb2V1	Efna5	WT	Middle Aged	Epithelium	28.286	6.77259
1505	Efnb2V1	Efna5	WT	Middle Aged	Epithelium	27.94	6.42424
1506	Efnb2V1	Efna5	WT	Middle Aged	Epithelium	29.5702	7.05466
1507	Efnb2V1	Efna5	KO	Young Adult	Epithelium	28.6324	6.07001
1508	Efnb2V1	Efna5	KO	Young Adult	Epithelium	28.4078	6.02993
1509	Efnb2V1	Efna5	KO	Young Adult	Epithelium	28.7415	6.0141
1510	Efnb2V1	Efna5	KO	Middle Aged	Epithelium	28.54	6.53653
1511	Efnb2V1	Efna5	KO	Middle Aged	Epithelium	28.9558	6.38289
1512	Efnb2V1	Efna5	KO	Middle Aged	Epithelium	30.7634	6.85997
1513	Efnb2V1	Epha2	WT	Young Adult	Fiber	32.9062	8.96738
1514	Efnb2V1	Epha2	WT	Young Adult	Fiber	32.7115	8.77465
1515	Efnb2V1	Epha2	WT	Young Adult	Fiber	32.3276	8.56436
1516	Efnb2V1	Epha2	WT	Middle Aged	Fiber	32.0308	7.06512
1517	Efnb2V1	Epha2	WT	Middle Aged	Fiber	32.446	7.62236
1518	Efnb2V1	Epha2	WT	Middle Aged	Fiber	32.2043	7.18047
1519	Efnb2V1	Epha2	KO	Young Adult	Fiber	31.9246	8.76534
1520	Efnb2V1	Epha2	KO	Young Adult	Fiber	32.1221	8.48081
1521	Efnb2V1	Epha2	KO	Young Adult	Fiber	32.4673	8.51789
1522	Efnb2V1	Epha2	KO	Middle Aged	Fiber	31.906	7.28705
1523	Efnb2V1	Epha2	KO	Middle Aged	Fiber	31.7735	7.28745
1524	Efnb2V1	Epha2	KO	Middle Aged	Fiber	31.6585	6.69852
1525	Efnb2V1	Efna5	WT	Young Adult	Fiber	32.6376	8.46851
1526	Efnb2V1	Efna5	WT	Young Adult	Fiber	32.7665	9.05714
1527	Efnb2V1	Efna5	WT	Young Adult	Fiber	32.5097	8.55792
1528	Efnb2V1	Efna5	WT	Middle Aged	Fiber	32.3786	7.06387
1529	Efnb2V1	Efna5	WT	Middle Aged	Fiber	31.6641	6.78054
1530	Efnb2V1	Efna5	WT	Middle Aged	Fiber	31.5509	6.88038
1531	Efnb2V1	Efna5	KO	Young Adult	Fiber	33.0176	9.25042
1532	Efnb2V1	Efna5	KO	Young Adult	Fiber	32.6433	8.76815
1533	Efnb2V1	Efna5	KO	Young Adult	Fiber	32.7046	8.53407
1534	Efnb2V1	Efna5	KO	Middle Aged	Fiber	31.7886	7.06084
1535	Efnb2V1	Efna5	KO	Middle Aged	Fiber	31.9854	7.00854
1536	Efnb2V1	Efna5	KO	Middle Aged	Fiber	32.4267	7.41124
1537	Efnb3	Epha2	WT	Young Adult	Epithelium	31.1948	8.30771
1538	Efnb3	Epha2	WT	Young Adult	Epithelium	30.9977	8.49165
1539	Efnb3	Epha2	WT	Young Adult	Epithelium	31.0181	8.33552
1540	Efnb3	Epha2	WT	Middle Aged	Epithelium	32.3151	9.63514
1541	Efnb3	Epha2	WT	Middle Aged	Epithelium	32.4952	9.56999
1542	Efnb3	Epha2	WT	Middle Aged	Epithelium	31.9419	8.94796
1543	Efnb3	Epha2	KO	Young Adult	Epithelium	30.4062	7.83638
1544	Efnb3	Epha2	KO	Young Adult	Epithelium	30.9391	8.39912
1545	Efnb3	Epha2	KO	Young Adult	Epithelium	29.98	7.85183
1546	Efnb3	Epha2	KO	Middle Aged	Epithelium	31.1004	8.6106
1547	Efnb3	Epha2	KO	Middle Aged	Epithelium	32.06	9.25431
1548	Efnb3	Epha2	KO	Middle Aged	Epithelium	31.1573	7.85161
1549	Efnb3	Efna5	WT	Young Adult	Epithelium	30.707	8.6384
1550	Efnb3	Efna5	WT	Young Adult	Epithelium	30.412	8.40138
1551	Efnb3	Efna5	WT	Young Adult	Epithelium	30.7063	8.64167
1552	Efnb3	Efna5	WT	Middle Aged	Epithelium	30.4504	8.93847
1553	Efnb3	Efna5	WT	Middle Aged	Epithelium	30.7859	9.20499
1554	Efnb3	Efna5	WT	Middle Aged	Epithelium	32.1852	9.92895
1555	Efnb3	Efna5	KO	Young Adult	Epithelium	30.5863	8.18097
1556	Efnb3	Efna5	KO	Young Adult	Epithelium	30.3014	8.24876
1557	Efnb3	Efna5	KO	Young Adult	Epithelium	31.6108	9.22707
1558	Efnb3	Efna5	KO	Middle Aged	Epithelium	30.4046	8.57193
1559	Efnb3	Efna5	KO	Middle Aged	Epithelium	31.0786	8.4703
1560	Efnb3	Efna5	KO	Middle Aged	Epithelium	35.6457	11.5319
1561	Efnb3	Epha2	WT	Young Adult	Fiber	Undetermined	NA
1562	Efnb3	Epha2	WT	Young Adult	Fiber	Undetermined	NA
1563	Efnb3	Epha2	WT	Young Adult	Fiber	36.5082	12.4767
1564	Efnb3	Epha2	WT	Middle Aged	Fiber	Undetermined	NA
1565	Efnb3	Epha2	WT	Middle Aged	Fiber	Undetermined	NA
1566	Efnb3	Epha2	WT	Middle Aged	Fiber	37.4003	11.8735
1567	Efnb3	Epha2	KO	Young Adult	Fiber	Undetermined	NA
1568	Efnb3	Epha2	KO	Young Adult	Fiber	Undetermined	NA
1569	Efnb3	Epha2	KO	Young Adult	Fiber	37.8247	13.9573
1570	Efnb3	Epha2	KO	Middle Aged	Fiber	37.97	13.0002
1571	Efnb3	Epha2	KO	Middle Aged	Fiber	Undetermined	NA
1572	Efnb3	Epha2	KO	Middle Aged	Fiber	35.7387	10.9052
1573	Efnb3	Efna5	WT	Young Adult	Fiber	Undetermined	NA
1574	Efnb3	Efna5	WT	Young Adult	Fiber	36.4911	13.3162
1575	Efnb3	Efna5	WT	Young Adult	Fiber	Undetermined	NA
1576	Efnb3	Efna5	WT	Middle Aged	Fiber	Undetermined	NA
1577	Efnb3	Efna5	WT	Middle Aged	Fiber	Undetermined	NA
1578	Efnb3	Efna5	WT	Middle Aged	Fiber	Undetermined	NA
1579	Efnb3	Efna5	KO	Young Adult	Fiber	Undetermined	NA
1580	Efnb3	Efna5	KO	Young Adult	Fiber	Undetermined	NA
1581	Efnb3	Efna5	KO	Young Adult	Fiber	Undetermined	NA
1582	Efnb3	Efna5	KO	Middle Aged	Fiber	Undetermined	NA
1583	Efnb3	Efna5	KO	Middle Aged	Fiber	Undetermined	NA
1584	Efnb3	Efna5	KO	Middle Aged	Fiber	Undetermined	NA
